# Supplementary material for: Influence of surface atomic structure demonstrated on oxygen incorporation mechanism at a model perovskite oxide
Source: Nat Commun. 2018 Sep 13;9:3710. doi: 10.1038/s41467-018-05685-5 (PMC6137039; doi:10.1038/s41467-018-05685-5)
Supplement: Supplementary file 3 — Supplementary Data 1 [file 41467_2018_5685_MOESM3_ESM.zip]

Archive with 31 entries (21 files):
- MainManuscript/
- MainManuscript/Figure1/
- MainManuscript/Figure1/Fig1a.cif
- MainManuscript/Figure1/Fig1b.cif
- MainManuscript/Figure4/
- MainManuscript/Figure4/Fig4a.cif
- MainManuscript/Figure4/Fig4b.cif
- MainManuscript/Figure4/Fig4c.cif
- MainManuscript/Figure4/Fig4d.cif
- SupplementaryInformation/
- SupplementaryInformation/SupplFig07/
- SupplementaryInformation/SupplFig07/SupplFig07a.cif
- SupplementaryInformation/SupplFig07/SupplFig07b.cif
- SupplementaryInformation/SupplFig09/
- SupplementaryInformation/SupplFig09/a/
- SupplementaryInformation/SupplFig09/a/SupplFig09a_0IS.cif
- SupplementaryInformation/SupplFig09/a/SupplFig09a_1TS.cif
- SupplementaryInformation/SupplFig09/a/SupplFig09a_2FS.cif
- SupplementaryInformation/SupplFig09/b/
- SupplementaryInformation/SupplFig09/b/SupplFig09b_0TS.cif
- SupplementaryInformation/SupplFig09/b/SupplFig09b_1IS.cif
- SupplementaryInformation/SupplFig09/b/SupplFig09b_2FS.cif
- SupplementaryInformation/SupplFig09/c/
- SupplementaryInformation/SupplFig09/c/SupplFig09c_0IS.cif
- SupplementaryInformation/SupplFig09/c/SupplFig09c_1TS.cif
- SupplementaryInformation/SupplFig09/c/SupplFig09c_2FS.cif
- SupplementaryInformation/SupplFig10/
- SupplementaryInformation/SupplFig10/AO3.cif
- SupplementaryInformation/SupplFig10/AO4.cif
- SupplementaryInformation/SupplFig10/AO5.cif
- SupplementaryInformation/SupplFig10/AO6.cif
