# Supplementary material for: Influence of surface atomic structure demonstrated on oxygen incorporation mechanism at a model perovskite oxide
Source: Nat Commun. 2018 Sep 13;9:3710. doi: 10.1038/s41467-018-05685-5 (PMC6137039; doi:10.1038/s41467-018-05685-5)
Supplement: Supplementary file 3 — Supplementary Data 1 [file 41467_2018_5685_MOESM3_ESM.zip › MainManuscript/Figure1/Fig1a.cif]

#======================================================================

# CRYSTAL DATA

#----------------------------------------------------------------------

data_VESTA_phase_1


_pd_phase_name                         ''
_cell_length_a                         5.51075
_cell_length_b                         31.62551
_cell_length_c                         15.58743
_cell_angle_alpha                      90
_cell_angle_beta                       90
_cell_angle_gamma                      90
_symmetry_space_group_name_H-M         'P 2/m'
_symmetry_Int_Tables_number            10

loop_
_symmetry_equiv_pos_as_xyz
   'x, y, z'
   '-x, -y, -z'
   '-x, -y, z'
   'x, y, -z'

loop_
   _atom_site_label
   _atom_site_occupancy
   _atom_site_fract_x
   _atom_site_fract_y
   _atom_site_fract_z
   _atom_site_adp_type
   _atom_site_U_iso_or_equiv
   _atom_site_type_symbol
   O0001      1.0     0.552517      0.304942      0.176288     Uiso  0.050000 O
   O0002      1.0     0.068905      0.300241      0.894551     Uiso  0.050000 O
   O0003      1.0     0.976007      0.291549      0.705839     Uiso  0.050000 O
   O0004      1.0     0.951876      0.282142      0.500000     Uiso  0.050000 O
   Ti005      1.0     0.852764      0.281234      0.186426     Uiso  0.050000 Ti
   Ti006      1.0     0.357562      0.272196      0.107347     Uiso  0.050000 Ti
   O0007      1.0     0.488991      0.263894      0.000000     Uiso  0.050000 O
   Ti008      1.0     0.979902      0.258729      0.608778     Uiso  0.050000 Ti
   O0009      1.0     0.776488      0.226102      0.842956     Uiso  0.050000 O
   O0010      1.0     0.232070      0.221393      0.615291     Uiso  0.050000 O
   O0011      1.0     0.277597      0.217693      0.138399     Uiso  0.050000 O
   O0012      1.0     0.755888      0.215888      0.625016     Uiso  0.050000 O
   Sr013      1.0     0.503849      0.178662      0.255641     Uiso  0.050000 Sr
   Sr014      1.0     0.499308      0.185411      0.500000     Uiso  0.050000 Sr
   O0015      1.0     0.982214      0.184030      0.000000     Uiso  0.050000 O
   Sr016      1.0     0.494865      0.178102      0.000000     Uiso  0.050000 Sr
   Ti017      1.0     0.997726      0.177839      0.873109     Uiso  0.050000 Ti
   O0018      1.0     0.026983      0.167790      0.251458     Uiso  0.050000 O
   O0019      1.0     0.977702      0.168242      0.500000     Uiso  0.050000 O
   Ti020      1.0     0.011187      0.169626      0.624076     Uiso  0.050000 Ti
   O0021      1.0     0.301500      0.136826      0.614921     Uiso  0.050000 O
   O0022      1.0     0.725710      0.138425      0.123070     Uiso  0.050000 O
   O0023      1.0     0.229543      0.130862      0.887341     Uiso  0.050000 O
   O0024      1.0     0.787491      0.123497      0.629142     Uiso  0.050000 O
   Ti025      1.0     0.496876      0.089729      0.123996     Uiso  0.050000 Ti
   Sr026      1.0     0.994942      0.088248      0.000000     Uiso  0.050000 Sr
   O0027      1.0     0.485653      0.090716      0.248371     Uiso  0.050000 O
   O0028      1.0     0.516277      0.082385      0.500000     Uiso  0.050000 O
   O0029      1.0     0.516084      0.086850      0.000000     Uiso  0.050000 O
   Sr030      1.0     0.000580      0.086814      0.245721     Uiso  0.050000 Sr
   Sr031      1.0     0.001293      0.086288      0.500000     Uiso  0.050000 Sr
   Ti032      1.0     0.502485      0.086715      0.624672     Uiso  0.050000 Ti
   O0033      1.0     0.217607      0.049403      0.627109     Uiso  0.050000 O
   O0034      1.0     0.264872      0.041907      0.876471     Uiso  0.050000 O
   O0035      1.0     0.765252      0.047608      0.126815     Uiso  0.050000 O
   O0036      1.0     0.718221      0.037581      0.630648     Uiso  0.050000 O
   O0037      1.0     0.000000      0.000000      0.000000     Uiso  0.050000 O
   Sr038      1.0     0.500000      0.000000      0.000000     Uiso  0.050000 Sr
   Ti039      1.0     0.000000      0.000000      0.124511     Uiso  0.050000 Ti
   Sr040      1.0     0.500000      0.000000      0.245789     Uiso  0.050000 Sr
   O0041      1.0     0.000000      0.000000      0.248261     Uiso  0.050000 O
   Ti042      1.0     0.000000      0.000000      0.373109     Uiso  0.050000 Ti
   Sr043      1.0     0.500000      0.000000      0.500000     Uiso  0.050000 Sr
   O0044      1.0     0.000000      0.000000      0.500000     Uiso  0.050000 O
