# Supplementary material for: Influence of surface atomic structure demonstrated on oxygen incorporation mechanism at a model perovskite oxide
Source: Nat Commun. 2018 Sep 13;9:3710. doi: 10.1038/s41467-018-05685-5 (PMC6137039; doi:10.1038/s41467-018-05685-5)
Supplement: Supplementary file 3 — Supplementary Data 1 [file 41467_2018_5685_MOESM3_ESM.zip › MainManuscript/Figure1/Fig1b.cif]

#======================================================================

# CRYSTAL DATA

#----------------------------------------------------------------------

data_VESTA_phase_1


_pd_phase_name                         ''
_cell_length_a                         7.79339
_cell_length_b                         27.55379
_cell_length_c                         35.03638
_cell_angle_alpha                      90
_cell_angle_beta                       90
_cell_angle_gamma                      90
_symmetry_space_group_name_H-M         'P m m m'
_symmetry_Int_Tables_number            47

loop_
_symmetry_equiv_pos_as_xyz
   'x, y, z'
   '-x, -y, -z'
   '-x, -y, z'
   'x, y, -z'
   '-x, y, -z'
   'x, -y, z'
   'x, -y, -z'
   '-x, y, z'

loop_
   _atom_site_label
   _atom_site_occupancy
   _atom_site_fract_x
   _atom_site_fract_y
   _atom_site_fract_z
   _atom_site_adp_type
   _atom_site_U_iso_or_equiv
   _atom_site_type_symbol
   Ti001      1.0     0.246094      0.227357      0.299654     Uiso  0.050000 Ti
   Ti002      1.0     0.241589      0.334063      0.298185     Uiso  0.050000 Ti
   Ti003      1.0     0.248771      0.444673      0.298910     Uiso  0.050000 Ti
   Ti004      1.0     0.243958      0.121900      0.294925     Uiso  0.050000 Ti
   Ti005      1.0     0.500000      0.723348      0.246681     Uiso  0.050000 Ti
   Ti006      1.0     0.000000      0.500000      0.759993     Uiso  0.050000 Ti
   Ti007      1.0     0.500000      0.609150      0.242320     Uiso  0.050000 Ti
   Ti008      1.0     0.000000      0.611492      0.758644     Uiso  0.050000 Ti
   Ti009      1.0     0.000000      0.193766      0.239546     Uiso  0.050000 Ti
   Ti010      1.0     0.000000      0.064370      0.758522     Uiso  0.050000 Ti
   Ti011      1.0     0.500000      0.500000      0.240243     Uiso  0.050000 Ti
   Ti012      1.0     0.500000      0.093017      0.767799     Uiso  0.050000 Ti
   Ti013      1.0     0.500000      0.803269      0.160716     Uiso  0.050000 Ti
   Ti014      1.0     0.000000      0.803688      0.841918     Uiso  0.050000 Ti
   Ti015      1.0     0.000000      0.600690      0.156254     Uiso  0.050000 Ti
   Ti016      1.0     0.500000      0.601400      0.843284     Uiso  0.050000 Ti
   Ti017      1.0     0.000000      0.000000      0.153790     Uiso  0.050000 Ti
   Ti018      1.0     0.500000      0.000000      0.844093     Uiso  0.050000 Ti
   Ti019      1.0     0.500000      0.702466      0.081253     Uiso  0.050000 Ti
   Ti020      1.0     0.000000      0.701674      0.919537     Uiso  0.050000 Ti
   Ti021      1.0     0.500000      0.500000      0.078614     Uiso  0.050000 Ti
   Ti022      1.0     0.000000      0.500000      0.921753     Uiso  0.050000 Ti
   Ti023      1.0     0.000000      0.900030      0.077555     Uiso  0.050000 Ti
   Ti024      1.0     0.500000      0.899819      0.921005     Uiso  0.050000 Ti
   Ti025      1.0     0.500000      0.000000      0.000000     Uiso  0.050000 Ti
   Ti026      1.0     0.000000      0.000000      0.000000     Uiso  0.050000 Ti
   Ti027      1.0     0.500000      0.799978      0.000000     Uiso  0.050000 Ti
   Ti028      1.0     0.000000      0.799956      0.000000     Uiso  0.050000 Ti
   Ti029      1.0     0.000000      0.601662      0.000000     Uiso  0.050000 Ti
   Ti030      1.0     0.500000      0.601845      0.000000     Uiso  0.050000 Ti
   Ti031      1.0     0.500000      0.049012      0.325548     Uiso  0.050000 Ti
   Sr032      1.0     0.760365      0.293319      0.831222     Uiso  0.050000 Sr
   Sr033      1.0     0.244654      0.098293      0.158662     Uiso  0.050000 Sr
   Sr034      1.0     0.254042      0.198773      0.080404     Uiso  0.050000 Sr
   Sr035      1.0     0.250886      0.396736      0.078405     Uiso  0.050000 Sr
   Sr036      1.0     0.252372      0.000000      0.078073     Uiso  0.050000 Sr
   Sr037      1.0     0.252128      0.900209      0.000000     Uiso  0.050000 Sr
   Sr038      1.0     0.251706      0.701953      0.000000     Uiso  0.050000 Sr
   Sr039      1.0     0.251063      0.500000      0.000000     Uiso  0.050000 Sr
   Sr040      1.0     0.000000      0.000000      0.331569     Uiso  0.050000 Sr
   Sr041      1.0     0.751020      0.500000      0.846245     Uiso  0.050000 Sr
   O0042      1.0     0.243713      0.284014      0.330504     Uiso  0.050000 O
   O0043      1.0     0.258018      0.172514      0.329440     Uiso  0.050000 O
   O0044      1.0     0.743694      0.391743      0.671812     Uiso  0.050000 O
   O0045      1.0     0.500000      0.110439      0.712282     Uiso  0.050000 O
   O0046      1.0     0.000000      0.769579      0.288714     Uiso  0.050000 O
   O0047      1.0     0.500000      0.768401      0.713437     Uiso  0.050000 O
   O0048      1.0     0.500000      0.552504      0.281476     Uiso  0.050000 O
   O0049      1.0     0.000000      0.552653      0.718627     Uiso  0.050000 O
   O0050      1.0     0.000000      0.655291      0.283923     Uiso  0.050000 O
   O0051      1.0     0.500000      0.659295      0.718315     Uiso  0.050000 O
   O0052      1.0     0.227192      0.178958      0.257157     Uiso  0.050000 O
   O0053      1.0     0.262768      0.286847      0.255423     Uiso  0.050000 O
   O0054      1.0     0.250469      0.500000      0.251382     Uiso  0.050000 O
   O0055      1.0     0.249988      0.394708      0.252659     Uiso  0.050000 O
   O0056      1.0     0.249720      0.082710      0.243420     Uiso  0.050000 O
   O0057      1.0     0.000000      0.852969      0.198751     Uiso  0.050000 O
   O0058      1.0     0.500000      0.856204      0.802033     Uiso  0.050000 O
   O0059      1.0     0.000000      0.552004      0.204732     Uiso  0.050000 O
   O0060      1.0     0.500000      0.552116      0.794982     Uiso  0.050000 O
   O0061      1.0     0.000000      0.758439      0.201615     Uiso  0.050000 O
   O0062      1.0     0.500000      0.748925      0.802459     Uiso  0.050000 O
   O0063      1.0     0.500000      0.650499      0.201098     Uiso  0.050000 O
   O0064      1.0     0.000000      0.649259      0.801570     Uiso  0.050000 O
   O0065      1.0     0.000000      0.947978      0.190846     Uiso  0.050000 O
   O0066      1.0     0.500000      0.950274      0.806357     Uiso  0.050000 O
   O0067      1.0     0.251620      0.198344      0.155959     Uiso  0.050000 O
   O0068      1.0     0.250673      0.402401      0.157691     Uiso  0.050000 O
   O0069      1.0     0.249541      0.000000      0.152001     Uiso  0.050000 O
   O0070      1.0     0.500000      0.850086      0.118638     Uiso  0.050000 O
   O0071      1.0     0.000000      0.850691      0.882026     Uiso  0.050000 O
   O0072      1.0     0.500000      0.750273      0.120086     Uiso  0.050000 O
   O0073      1.0     0.000000      0.747481      0.877558     Uiso  0.050000 O
   O0074      1.0     0.000000      0.547184      0.121436     Uiso  0.050000 O
   O0075      1.0     0.500000      0.547727      0.878279     Uiso  0.050000 O
   O0076      1.0     0.000000      0.647774      0.118230     Uiso  0.050000 O
   O0077      1.0     0.500000      0.649001      0.880642     Uiso  0.050000 O
   O0078      1.0     0.500000      0.949650      0.116698     Uiso  0.050000 O
   O0079      1.0     0.000000      0.949924      0.884549     Uiso  0.050000 O
   O0080      1.0     0.250093      0.500000      0.080435     Uiso  0.050000 O
   O0081      1.0     0.249667      0.300772      0.079477     Uiso  0.050000 O
   O0082      1.0     0.249948      0.101243      0.077731     Uiso  0.050000 O
   O0083      1.0     0.500000      0.550131      0.040423     Uiso  0.050000 O
   O0084      1.0     0.000000      0.550205      0.959713     Uiso  0.050000 O
   O0085      1.0     0.500000      0.749387      0.040035     Uiso  0.050000 O
   O0086      1.0     0.000000      0.749763      0.959420     Uiso  0.050000 O
   O0087      1.0     0.500000      0.649584      0.040222     Uiso  0.050000 O
   O0088      1.0     0.000000      0.649773      0.960038     Uiso  0.050000 O
   O0089      1.0     0.500000      0.848991      0.039365     Uiso  0.050000 O
   O0090      1.0     0.000000      0.849102      0.960996     Uiso  0.050000 O
   O0091      1.0     0.000000      0.949559      0.038588     Uiso  0.050000 O
   O0092      1.0     0.500000      0.949573      0.960958     Uiso  0.050000 O
   O0093      1.0     0.250141      0.000000      0.000000     Uiso  0.050000 O
   O0094      1.0     0.249988      0.798028      0.000000     Uiso  0.050000 O
   O0095      1.0     0.250004      0.598771      0.000000     Uiso  0.050000 O
   O0096      1.0     0.000000      0.000000      0.262452     Uiso  0.050000 O
   O0097      1.0     0.500000      0.000000      0.289227     Uiso  0.050000 O
   O0098      1.0     0.751455      0.500000      0.328076     Uiso  0.050000 O
   O0099      1.0     0.738224      0.933209      0.327507     Uiso  0.050000 O
   O0100      1.0     0.000000      0.889599      0.285564     Uiso  0.050000 O
   O0101      1.0     0.500000      0.000000      0.361600     Uiso  0.050000 O
