# Supplementary material for: Influence of surface atomic structure demonstrated on oxygen incorporation mechanism at a model perovskite oxide
Source: Nat Commun. 2018 Sep 13;9:3710. doi: 10.1038/s41467-018-05685-5 (PMC6137039; doi:10.1038/s41467-018-05685-5)
Supplement: Supplementary file 3 — Supplementary Data 1 [file 41467_2018_5685_MOESM3_ESM.zip › MainManuscript/Figure4/Fig4a.cif]

#======================================================================

# CRYSTAL DATA

#----------------------------------------------------------------------

data_VESTA_phase_1


_pd_phase_name                         '�'
_cell_length_a                         15.79200
_cell_length_b                         11.16660
_cell_length_c                         31.74990
_cell_angle_alpha                      90
_cell_angle_beta                       90
_cell_angle_gamma                      90
_symmetry_space_group_name_H-M         'P 1'
_symmetry_Int_Tables_number            1

loop_
_symmetry_equiv_pos_as_xyz
   'x, y, z'

loop_
   _atom_site_label
   _atom_site_occupancy
   _atom_site_fract_x
   _atom_site_fract_y
   _atom_site_fract_z
   _atom_site_adp_type
   _atom_site_B_iso_or_equiv
   _atom_site_type_symbol
   O1         1.0     0.537717      0.232952      0.843942     Biso  1.000000 O
   O2         1.0     0.487156      0.725313      0.838992     Biso  1.000000 O
   O3         1.0     0.000000      0.000000      0.500000     Biso  1.000000 O
   O4         1.0     0.006515      0.263940      0.577035     Biso  1.000000 O
   O5         1.0     0.002111      0.015867      0.669572     Biso  1.000000 O
   O6         1.0     0.008771      0.979259      0.783493     Biso  1.000000 O
   O7         1.0     0.625000      0.125000      0.543960     Biso  1.000000 O
   O8         1.0     0.375000      0.125000      0.543960     Biso  1.000000 O
   O9         1.0     0.633756      0.375840      0.632725     Biso  1.000000 O
   O10        1.0     0.367678      0.370031      0.634096     Biso  1.000000 O
   O11        1.0     0.637180      0.132655      0.720499     Biso  1.000000 O
   O12        1.0     0.367781      0.138951      0.716953     Biso  1.000000 O
   O13        1.0     0.625000      0.375000      0.543960     Biso  1.000000 O
   O14        1.0     0.375000      0.375000      0.543960     Biso  1.000000 O
   O15        1.0     0.609740      0.127842      0.627593     Biso  1.000000 O
   O16        1.0     0.381461      0.114501      0.624797     Biso  1.000000 O
   O17        1.0     0.639449      0.387125      0.727576     Biso  1.000000 O
   O18        1.0     0.358966      0.396467      0.729990     Biso  1.000000 O
   O19        1.0     0.500000      0.000000      0.500000     Biso  1.000000 O
   O20        1.0     0.501389      0.264124      0.583134     Biso  1.000000 O
   O21        1.0     0.496435      0.034128      0.672883     Biso  1.000000 O
   O22        1.0     0.875000      0.125000      0.543960     Biso  1.000000 O
   O23        1.0     0.125000      0.125000      0.543960     Biso  1.000000 O
   O24        1.0     0.891214      0.358227      0.630498     Biso  1.000000 O
   O25        1.0     0.117802      0.382473      0.631744     Biso  1.000000 O
   O26        1.0     0.881023      0.116367      0.716765     Biso  1.000000 O
   O27        1.0     0.113816      0.125326      0.718780     Biso  1.000000 O
   O28        1.0     0.875000      0.375000      0.543960     Biso  1.000000 O
   O29        1.0     0.125000      0.375000      0.543960     Biso  1.000000 O
   O30        1.0     0.878640      0.124479      0.623616     Biso  1.000000 O
   O31        1.0     0.123516      0.125214      0.627362     Biso  1.000000 O
   O32        1.0     0.885617      0.384129      0.722412     Biso  1.000000 O
   O33        1.0     0.102779      0.386792      0.722890     Biso  1.000000 O
   O34        1.0     0.750000      0.000000      0.500000     Biso  1.000000 O
   O35        1.0     0.250000      0.000000      0.500000     Biso  1.000000 O
   O36        1.0     0.752363      0.249215      0.579890     Biso  1.000000 O
   O37        1.0     0.246830      0.243036      0.587236     Biso  1.000000 O
   O38        1.0     0.755180      0.484986      0.675516     Biso  1.000000 O
   O39        1.0     0.240086      0.514617      0.676995     Biso  1.000000 O
   O40        1.0     0.785753      0.989496      0.776747     Biso  1.000000 O
   O41        1.0     0.221195      0.013156      0.784708     Biso  1.000000 O
   O42        1.0     0.682512      0.168719      0.799001     Biso  1.000000 O
   O43        1.0     0.422839      0.024886      0.801782     Biso  1.000000 O
   O44        1.0     0.631374      0.439962      0.816424     Biso  1.000000 O
   O45        1.0     0.343828      0.265484      0.815592     Biso  1.000000 O
   O46        1.0     0.492660      0.271951      0.767533     Biso  1.000000 O
   O47        1.0     0.000000      0.500000      0.500000     Biso  1.000000 O
   O48        1.0     0.996501      0.757589      0.579294     Biso  1.000000 O
   O49        1.0     0.001697      0.522503      0.669543     Biso  1.000000 O
   O50        1.0     0.003308      0.500220      0.791008     Biso  1.000000 O
   O51        1.0     0.625000      0.625000      0.543960     Biso  1.000000 O
   O52        1.0     0.375000      0.625000      0.543960     Biso  1.000000 O
   O53        1.0     0.619732      0.869193      0.638184     Biso  1.000000 O
   O54        1.0     0.368175      0.872218      0.630256     Biso  1.000000 O
   O55        1.0     0.637904      0.610652      0.717434     Biso  1.000000 O
   O56        1.0     0.382810      0.640860      0.719508     Biso  1.000000 O
   O57        1.0     0.625000      0.875000      0.543960     Biso  1.000000 O
   O58        1.0     0.375000      0.875000      0.543960     Biso  1.000000 O
   O59        1.0     0.629594      0.626861      0.629397     Biso  1.000000 O
   O60        1.0     0.376935      0.622230      0.631252     Biso  1.000000 O
   O61        1.0     0.626748      0.900311      0.724153     Biso  1.000000 O
   O62        1.0     0.362154      0.901615      0.720295     Biso  1.000000 O
   O63        1.0     0.500000      0.500000      0.500000     Biso  1.000000 O
   O64        1.0     0.501394      0.768035      0.579698     Biso  1.000000 O
   O65        1.0     0.496799      0.486560      0.678807     Biso  1.000000 O
   O66        1.0     0.875000      0.625000      0.543960     Biso  1.000000 O
   O67        1.0     0.125000      0.625000      0.543960     Biso  1.000000 O
   O68        1.0     0.879258      0.874816      0.626406     Biso  1.000000 O
   O69        1.0     0.119040      0.867523      0.626891     Biso  1.000000 O
   O70        1.0     0.885837      0.612780      0.725300     Biso  1.000000 O
   O71        1.0     0.120207      0.619313      0.724590     Biso  1.000000 O
   O72        1.0     0.875000      0.875000      0.543960     Biso  1.000000 O
   O73        1.0     0.125000      0.875000      0.543960     Biso  1.000000 O
   O74        1.0     0.872550      0.635072      0.636797     Biso  1.000000 O
   O75        1.0     0.107755      0.640744      0.631237     Biso  1.000000 O
   O76        1.0     0.889081      0.883235      0.711730     Biso  1.000000 O
   O77        1.0     0.116701      0.882173      0.717587     Biso  1.000000 O
   O78        1.0     0.750000      0.500000      0.500000     Biso  1.000000 O
   O79        1.0     0.250000      0.500000      0.500000     Biso  1.000000 O
   O80        1.0     0.752802      0.739947      0.575022     Biso  1.000000 O
   O81        1.0     0.247703      0.736082      0.585432     Biso  1.000000 O
   O82        1.0     0.753360      0.999192      0.667929     Biso  1.000000 O
   O83        1.0     0.242229      0.016189      0.668613     Biso  1.000000 O
   O84        1.0     0.787931      0.533045      0.787210     Biso  1.000000 O
   O85        1.0     0.212492      0.469449      0.791181     Biso  1.000000 O
   O86        1.0     0.659541      0.676200      0.802104     Biso  1.000000 O
   O87        1.0     0.389800      0.533084      0.810340     Biso  1.000000 O
   O88        1.0     0.613636      0.930640      0.804673     Biso  1.000000 O
   O89        1.0     0.319454      0.794197      0.793562     Biso  1.000000 O
   O90        1.0     0.502193      0.754262      0.760337     Biso  1.000000 O
   Sr1        1.0     0.000000      0.250000      0.500000     Biso  1.000000 Sr
   Sr2        1.0     0.000000      0.000450      0.586190     Biso  1.000000 Sr
   Sr3        1.0     0.996328      0.250045      0.681482     Biso  1.000000 Sr
   Sr4        1.0     0.500000      0.250000      0.500000     Biso  1.000000 Sr
   Sr5        1.0     0.500000      0.003750      0.588270     Biso  1.000000 Sr
   Sr6        1.0     0.486072      0.266631      0.687293     Biso  1.000000 Sr
   Sr7        1.0     0.750000      0.250000      0.500000     Biso  1.000000 Sr
   Sr8        1.0     0.250000      0.250000      0.500000     Biso  1.000000 Sr
   Sr9        1.0     0.747240      0.001860      0.586600     Biso  1.000000 Sr
   Sr10       1.0     0.252760      0.001860      0.586600     Biso  1.000000 Sr
   Sr11       1.0     0.753157      0.269909      0.692965     Biso  1.000000 Sr
   Sr12       1.0     0.236959      0.267871      0.694910     Biso  1.000000 Sr
   Sr13       1.0     0.000000      0.750000      0.500000     Biso  1.000000 Sr
   Sr14       1.0     0.000000      0.500450      0.586190     Biso  1.000000 Sr
   Sr15       1.0     0.989327      0.744044      0.679889     Biso  1.000000 Sr
   Sr16       1.0     0.500000      0.750000      0.500000     Biso  1.000000 Sr
   Sr17       1.0     0.500000      0.503750      0.588270     Biso  1.000000 Sr
   Sr18       1.0     0.496378      0.762654      0.688551     Biso  1.000000 Sr
   Sr19       1.0     0.750000      0.750000      0.500000     Biso  1.000000 Sr
   Sr20       1.0     0.250000      0.750000      0.500000     Biso  1.000000 Sr
   Sr21       1.0     0.747240      0.501860      0.586600     Biso  1.000000 Sr
   Sr22       1.0     0.252760      0.501860      0.586600     Biso  1.000000 Sr
   Sr23       1.0     0.736981      0.769025      0.684844     Biso  1.000000 Sr
   Sr24       1.0     0.254995      0.749553      0.681049     Biso  1.000000 Sr
   Ti1        1.0     0.669067      0.025707      0.768479     Biso  1.000000 Ti
   Ti2        1.0     0.335096      0.945705      0.772786     Biso  1.000000 Ti
   Ti3        1.0     0.896189      0.989338      0.756654     Biso  1.000000 Ti
   Ti4        1.0     0.113714      0.995636      0.758664     Biso  1.000000 Ti
   Ti5        1.0     0.602372      0.289595      0.804776     Biso  1.000000 Ti
   Ti6        1.0     0.442894      0.182935      0.810777     Biso  1.000000 Ti
   Ti7        1.0     0.625000      0.000000      0.500000     Biso  1.000000 Ti
   Ti8        1.0     0.375000      0.000000      0.500000     Biso  1.000000 Ti
   Ti9        1.0     0.624530      0.253550      0.588710     Biso  1.000000 Ti
   Ti10       1.0     0.375470      0.253550      0.588710     Biso  1.000000 Ti
   Ti11       1.0     0.605695      0.023859      0.681281     Biso  1.000000 Ti
   Ti12       1.0     0.359003      0.027358      0.674769     Biso  1.000000 Ti
   Ti13       1.0     0.875000      0.000000      0.500000     Biso  1.000000 Ti
   Ti14       1.0     0.125000      0.000000      0.500000     Biso  1.000000 Ti
   Ti15       1.0     0.876140      0.249200      0.587330     Biso  1.000000 Ti
   Ti16       1.0     0.123860      0.249200      0.587330     Biso  1.000000 Ti
   Ti17       1.0     0.873440      0.491334      0.673495     Biso  1.000000 Ti
   Ti18       1.0     0.118343      0.516568      0.671379     Biso  1.000000 Ti
   Ti19       1.0     0.671345      0.532160      0.771402     Biso  1.000000 Ti
   Ti20       1.0     0.324686      0.414965      0.787690     Biso  1.000000 Ti
   Ti21       1.0     0.894114      0.492856      0.763580     Biso  1.000000 Ti
   Ti22       1.0     0.106399      0.498141      0.764185     Biso  1.000000 Ti
   Ti23       1.0     0.568193      0.782776      0.805027     Biso  1.000000 Ti
   Ti24       1.0     0.408694      0.691098      0.794809     Biso  1.000000 Ti
   Ti25       1.0     0.625000      0.500000      0.500000     Biso  1.000000 Ti
   Ti26       1.0     0.375000      0.500000      0.500000     Biso  1.000000 Ti
   Ti27       1.0     0.624530      0.753550      0.588710     Biso  1.000000 Ti
   Ti28       1.0     0.375470      0.753550      0.588710     Biso  1.000000 Ti
   Ti29       1.0     0.613931      0.494598      0.678313     Biso  1.000000 Ti
   Ti30       1.0     0.367182      0.511266      0.686540     Biso  1.000000 Ti
   Ti31       1.0     0.875000      0.500000      0.500000     Biso  1.000000 Ti
   Ti32       1.0     0.125000      0.500000      0.500000     Biso  1.000000 Ti
   Ti33       1.0     0.876140      0.749200      0.587330     Biso  1.000000 Ti
   Ti34       1.0     0.123860      0.749200      0.587330     Biso  1.000000 Ti
   Ti35       1.0     0.867275      0.006069      0.668946     Biso  1.000000 Ti
   Ti36       1.0     0.117262      0.997356      0.670395     Biso  1.000000 Ti
