# Supplementary material for: Influence of surface atomic structure demonstrated on oxygen incorporation mechanism at a model perovskite oxide
Source: Nat Commun. 2018 Sep 13;9:3710. doi: 10.1038/s41467-018-05685-5 (PMC6137039; doi:10.1038/s41467-018-05685-5)
Supplement: Supplementary file 3 — Supplementary Data 1 [file 41467_2018_5685_MOESM3_ESM.zip › MainManuscript/Figure4/Fig4b.cif]

#======================================================================

# CRYSTAL DATA

#----------------------------------------------------------------------

data_VESTA_phase_1


_pd_phase_name                         'TiO3(110)-4x2-7layers               '
_cell_length_a                         15.79200
_cell_length_b                         11.16660
_cell_length_c                         31.74990
_cell_angle_alpha                      90
_cell_angle_beta                       90
_cell_angle_gamma                      90
_symmetry_space_group_name_H-M         'P 1'
_symmetry_Int_Tables_number            1

loop_
_symmetry_equiv_pos_as_xyz
   'x, y, z'

loop_
   _atom_site_label
   _atom_site_occupancy
   _atom_site_fract_x
   _atom_site_fract_y
   _atom_site_fract_z
   _atom_site_adp_type
   _atom_site_B_iso_or_equiv
   _atom_site_type_symbol
   O1         1.0     0.499393      0.281249      0.764943     Biso  1.000000 O
   O2         1.0     0.529066      0.283064      0.839885     Biso  1.000000 O
   O3         1.0     0.000000      0.000000      0.500000     Biso  1.000000 O
   O4         1.0     0.999103      0.236723      0.581835     Biso  1.000000 O
   O5         1.0     0.000940      0.016969      0.663682     Biso  1.000000 O
   O6         1.0     0.012718      0.042702      0.783323     Biso  1.000000 O
   O7         1.0     0.625000      0.125000      0.543960     Biso  1.000000 O
   O8         1.0     0.375000      0.125000      0.543960     Biso  1.000000 O
   O9         1.0     0.621246      0.359731      0.630558     Biso  1.000000 O
   O10        1.0     0.371223      0.378050      0.636139     Biso  1.000000 O
   O11        1.0     0.637688      0.118907      0.724187     Biso  1.000000 O
   O12        1.0     0.350692      0.103994      0.724792     Biso  1.000000 O
   O13        1.0     0.625000      0.375000      0.543960     Biso  1.000000 O
   O14        1.0     0.375000      0.375000      0.543960     Biso  1.000000 O
   O15        1.0     0.615053      0.122827      0.632712     Biso  1.000000 O
   O16        1.0     0.382255      0.134319      0.634543     Biso  1.000000 O
   O17        1.0     0.622991      0.379411      0.720902     Biso  1.000000 O
   O18        1.0     0.340029      0.404082      0.728665     Biso  1.000000 O
   O19        1.0     0.500000      0.000000      0.500000     Biso  1.000000 O
   O20        1.0     0.496174      0.238669      0.578575     Biso  1.000000 O
   O21        1.0     0.500725      0.991464      0.681831     Biso  1.000000 O
   O22        1.0     0.875000      0.125000      0.543960     Biso  1.000000 O
   O23        1.0     0.125000      0.125000      0.543960     Biso  1.000000 O
   O24        1.0     0.883122      0.382340      0.625988     Biso  1.000000 O
   O25        1.0     0.101920      0.379141      0.633649     Biso  1.000000 O
   O26        1.0     0.889041      0.127583      0.719790     Biso  1.000000 O
   O27        1.0     0.115217      0.131125      0.716350     Biso  1.000000 O
   O28        1.0     0.875000      0.375000      0.543960     Biso  1.000000 O
   O29        1.0     0.125000      0.375000      0.543960     Biso  1.000000 O
   O30        1.0     0.861548      0.128490      0.632180     Biso  1.000000 O
   O31        1.0     0.131303      0.123873      0.630244     Biso  1.000000 O
   O32        1.0     0.882815      0.397776      0.721958     Biso  1.000000 O
   O33        1.0     0.123084      0.381604      0.717469     Biso  1.000000 O
   O34        1.0     0.750000      0.000000      0.500000     Biso  1.000000 O
   O35        1.0     0.250000      0.000000      0.500000     Biso  1.000000 O
   O36        1.0     0.756499      0.247898      0.581284     Biso  1.000000 O
   O37        1.0     0.253743      0.256507      0.584480     Biso  1.000000 O
   O38        1.0     0.742434      0.473081      0.672813     Biso  1.000000 O
   O39        1.0     0.239101      0.501326      0.666948     Biso  1.000000 O
   O40        1.0     0.789292      0.014489      0.785573     Biso  1.000000 O
   O41        1.0     0.217417      0.042804      0.779236     Biso  1.000000 O
   O42        1.0     0.694650      0.254878      0.789883     Biso  1.000000 O
   O43        1.0     0.402236      0.064817      0.811898     Biso  1.000000 O
   O44        1.0     0.599207      0.510307      0.796746     Biso  1.000000 O
   O45        1.0     0.350578      0.324135      0.809048     Biso  1.000000 O
   O46        1.0     0.000000      0.500000      0.500000     Biso  1.000000 O
   O47        1.0     0.997605      0.748304      0.582937     Biso  1.000000 O
   O48        1.0     0.981937      0.512913      0.673486     Biso  1.000000 O
   O49        1.0     0.995323      0.553913      0.782442     Biso  1.000000 O
   O50        1.0     0.625000      0.625000      0.543960     Biso  1.000000 O
   O51        1.0     0.375000      0.625000      0.543960     Biso  1.000000 O
   O52        1.0     0.623881      0.861603      0.636251     Biso  1.000000 O
   O53        1.0     0.377525      0.891520      0.628210     Biso  1.000000 O
   O54        1.0     0.656921      0.627513      0.725932     Biso  1.000000 O
   O55        1.0     0.359725      0.660885      0.715377     Biso  1.000000 O
   O56        1.0     0.625000      0.875000      0.543960     Biso  1.000000 O
   O57        1.0     0.375000      0.875000      0.543960     Biso  1.000000 O
   O58        1.0     0.626247      0.630061      0.633217     Biso  1.000000 O
   O59        1.0     0.384134      0.631763      0.632784     Biso  1.000000 O
   O60        1.0     0.614859      0.856954      0.729767     Biso  1.000000 O
   O61        1.0     0.366893      0.883356      0.722189     Biso  1.000000 O
   O62        1.0     0.500000      0.500000      0.500000     Biso  1.000000 O
   O63        1.0     0.497914      0.748007      0.584576     Biso  1.000000 O
   O64        1.0     0.502489      0.522592      0.677839     Biso  1.000000 O
   O65        1.0     0.875000      0.625000      0.543960     Biso  1.000000 O
   O66        1.0     0.125000      0.625000      0.543960     Biso  1.000000 O
   O67        1.0     0.879821      0.880865      0.633216     Biso  1.000000 O
   O68        1.0     0.115769      0.863624      0.633923     Biso  1.000000 O
   O69        1.0     0.877322      0.643345      0.723746     Biso  1.000000 O
   O70        1.0     0.114457      0.628356      0.721040     Biso  1.000000 O
   O71        1.0     0.875000      0.875000      0.543960     Biso  1.000000 O
   O72        1.0     0.125000      0.875000      0.543960     Biso  1.000000 O
   O73        1.0     0.850722      0.628705      0.630790     Biso  1.000000 O
   O74        1.0     0.130688      0.631483      0.631603     Biso  1.000000 O
   O75        1.0     0.883734      0.901726      0.719795     Biso  1.000000 O
   O76        1.0     0.116744      0.900034      0.719343     Biso  1.000000 O
   O77        1.0     0.750000      0.500000      0.500000     Biso  1.000000 O
   O78        1.0     0.250000      0.500000      0.500000     Biso  1.000000 O
   O79        1.0     0.749221      0.779207      0.580413     Biso  1.000000 O
   O80        1.0     0.253487      0.743763      0.587771     Biso  1.000000 O
   O81        1.0     0.748500      0.991211      0.671119     Biso  1.000000 O
   O82        1.0     0.248309      0.980258      0.660013     Biso  1.000000 O
   O83        1.0     0.794827      0.536921      0.794985     Biso  1.000000 O
   O84        1.0     0.197967      0.495777      0.789706     Biso  1.000000 O
   O85        1.0     0.661190      0.747813      0.806063     Biso  1.000000 O
   O86        1.0     0.376762      0.583851      0.804006     Biso  1.000000 O
   O87        1.0     0.605471      0.993449      0.805490     Biso  1.000000 O
   O88        1.0     0.304919      0.826768      0.794136     Biso  1.000000 O
   O89        1.0     0.480003      0.779331      0.784311     Biso  1.000000 O
   Sr1        1.0     0.000000      0.250000      0.500000     Biso  1.000000 Sr
   Sr2        1.0     0.000000      0.000450      0.586190     Biso  1.000000 Sr
   Sr3        1.0     0.002429      0.258808      0.685120     Biso  1.000000 Sr
   Sr4        1.0     0.500000      0.250000      0.500000     Biso  1.000000 Sr
   Sr5        1.0     0.500000      0.003750      0.588270     Biso  1.000000 Sr
   Sr6        1.0     0.493273      0.249454      0.689027     Biso  1.000000 Sr
   Sr7        1.0     0.750000      0.250000      0.500000     Biso  1.000000 Sr
   Sr8        1.0     0.250000      0.250000      0.500000     Biso  1.000000 Sr
   Sr9        1.0     0.747240      0.001860      0.586600     Biso  1.000000 Sr
   Sr10       1.0     0.252760      0.001860      0.586600     Biso  1.000000 Sr
   Sr11       1.0     0.755691      0.252046      0.689182     Biso  1.000000 Sr
   Sr12       1.0     0.252313      0.259354      0.683660     Biso  1.000000 Sr
   Sr13       1.0     0.000000      0.750000      0.500000     Biso  1.000000 Sr
   Sr14       1.0     0.000000      0.500450      0.586190     Biso  1.000000 Sr
   Sr15       1.0     0.984843      0.758789      0.690896     Biso  1.000000 Sr
   Sr16       1.0     0.500000      0.750000      0.500000     Biso  1.000000 Sr
   Sr17       1.0     0.500000      0.503750      0.588270     Biso  1.000000 Sr
   Sr18       1.0     0.511669      0.749691      0.679428     Biso  1.000000 Sr
   Sr19       1.0     0.750000      0.750000      0.500000     Biso  1.000000 Sr
   Sr20       1.0     0.250000      0.750000      0.500000     Biso  1.000000 Sr
   Sr21       1.0     0.747240      0.501860      0.586600     Biso  1.000000 Sr
   Sr22       1.0     0.252760      0.501860      0.586600     Biso  1.000000 Sr
   Sr23       1.0     0.759346      0.780808      0.675300     Biso  1.000000 Sr
   Sr24       1.0     0.235865      0.767876      0.686101     Biso  1.000000 Sr
   Ti1        1.0     0.684230      0.088272      0.777304     Biso  1.000000 Ti
   Ti2        1.0     0.333574      0.988418      0.772093     Biso  1.000000 Ti
   Ti3        1.0     0.895094      0.026043      0.762054     Biso  1.000000 Ti
   Ti4        1.0     0.115191      0.024610      0.759173     Biso  1.000000 Ti
   Ti5        1.0     0.589985      0.340014      0.791815     Biso  1.000000 Ti
   Ti6        1.0     0.438276      0.220882      0.809463     Biso  1.000000 Ti
   Ti7        1.0     0.625000      0.000000      0.500000     Biso  1.000000 Ti
   Ti8        1.0     0.375000      0.000000      0.500000     Biso  1.000000 Ti
   Ti9        1.0     0.624530      0.253550      0.588710     Biso  1.000000 Ti
   Ti10       1.0     0.375470      0.253550      0.588710     Biso  1.000000 Ti
   Ti11       1.0     0.622558      0.007023      0.674692     Biso  1.000000 Ti
   Ti12       1.0     0.365723      0.994750      0.678503     Biso  1.000000 Ti
   Ti13       1.0     0.875000      0.000000      0.500000     Biso  1.000000 Ti
   Ti14       1.0     0.125000      0.000000      0.500000     Biso  1.000000 Ti
   Ti15       1.0     0.876140      0.249200      0.587330     Biso  1.000000 Ti
   Ti16       1.0     0.123860      0.249200      0.587330     Biso  1.000000 Ti
   Ti17       1.0     0.858691      0.514133      0.678187     Biso  1.000000 Ti
   Ti18       1.0     0.116068      0.507287      0.670276     Biso  1.000000 Ti
   Ti19       1.0     0.691109      0.606406      0.781342     Biso  1.000000 Ti
   Ti20       1.0     0.314106      0.456855      0.781674     Biso  1.000000 Ti
   Ti21       1.0     0.889126      0.518613      0.761824     Biso  1.000000 Ti
   Ti22       1.0     0.100300      0.510318      0.757080     Biso  1.000000 Ti
   Ti23       1.0     0.586745      0.846685      0.783929     Biso  1.000000 Ti
   Ti24       1.0     0.377645      0.721527      0.771648     Biso  1.000000 Ti
   Ti25       1.0     0.625000      0.500000      0.500000     Biso  1.000000 Ti
   Ti26       1.0     0.375000      0.500000      0.500000     Biso  1.000000 Ti
   Ti27       1.0     0.624530      0.753550      0.588710     Biso  1.000000 Ti
   Ti28       1.0     0.375470      0.753550      0.588710     Biso  1.000000 Ti
   Ti29       1.0     0.628990      0.509314      0.687626     Biso  1.000000 Ti
   Ti30       1.0     0.379930      0.518901      0.677904     Biso  1.000000 Ti
   Ti31       1.0     0.875000      0.500000      0.500000     Biso  1.000000 Ti
   Ti32       1.0     0.125000      0.500000      0.500000     Biso  1.000000 Ti
   Ti33       1.0     0.876140      0.749200      0.587330     Biso  1.000000 Ti
   Ti34       1.0     0.123860      0.749200      0.587330     Biso  1.000000 Ti
   Ti35       1.0     0.880630      0.007724      0.671904     Biso  1.000000 Ti
   Ti36       1.0     0.125174      0.998388      0.672706     Biso  1.000000 Ti
