# Supplementary material for: Influence of surface atomic structure demonstrated on oxygen incorporation mechanism at a model perovskite oxide
Source: Nat Commun. 2018 Sep 13;9:3710. doi: 10.1038/s41467-018-05685-5 (PMC6137039; doi:10.1038/s41467-018-05685-5)
Supplement: Supplementary file 3 — Supplementary Data 1 [file 41467_2018_5685_MOESM3_ESM.zip › MainManuscript/Figure4/Fig4c.cif]

#======================================================================

# CRYSTAL DATA

#----------------------------------------------------------------------

data_VESTA_phase_1


_pd_phase_name                         '�'
_cell_length_a                         15.58680
_cell_length_b                         22.04300
_cell_length_c                         27.00000
_cell_angle_alpha                      90
_cell_angle_beta                       90
_cell_angle_gamma                      90
_symmetry_space_group_name_H-M         'P 1'
_symmetry_Int_Tables_number            1

loop_
_symmetry_equiv_pos_as_xyz
   'x, y, z'

loop_
   _atom_site_label
   _atom_site_occupancy
   _atom_site_fract_x
   _atom_site_fract_y
   _atom_site_fract_z
   _atom_site_adp_type
   _atom_site_B_iso_or_equiv
   _atom_site_type_symbol
   Ti1        1.0     0.374242      0.140705      0.390010     Biso  1.000000 Ti
   Ti2        1.0     0.371377      0.288731      0.390845     Biso  1.000000 Ti
   Ti3        1.0     0.371112      0.425804      0.392508     Biso  1.000000 Ti
   Ti4        1.0     0.375391      0.852009      0.388251     Biso  1.000000 Ti
   Ti5        1.0     0.378402      0.705837      0.390213     Biso  1.000000 Ti
   Ti6        1.0     0.378143      0.568994      0.392179     Biso  1.000000 Ti
   Ti7        1.0     0.125241      0.140803      0.389773     Biso  1.000000 Ti
   Ti8        1.0     0.127851      0.288510      0.391019     Biso  1.000000 Ti
   Ti9        1.0     0.128126      0.425743      0.392696     Biso  1.000000 Ti
   Ti10       1.0     0.124161      0.852884      0.388772     Biso  1.000000 Ti
   Ti11       1.0     0.121174      0.706289      0.390685     Biso  1.000000 Ti
   Ti12       1.0     0.120975      0.569221      0.392509     Biso  1.000000 Ti
   Ti13       1.0     0.000000      0.000000      0.000000     Biso  1.000000 Ti
   Ti14       1.0     0.250000      0.000000      0.000000     Biso  1.000000 Ti
   Ti15       1.0     0.000913     -0.000217      0.199830     Biso  1.000000 Ti
   Ti16       1.0     0.999487      0.074515      0.317738     Biso  1.000000 Ti
   Ti17       1.0     0.000000      0.126020      0.101159     Biso  1.000000 Ti
   Ti18       1.0     0.999774      0.229200      0.314031     Biso  1.000000 Ti
   Ti19       1.0     0.000066      0.250310      0.203759     Biso  1.000000 Ti
   Ti20       1.0     0.000000      0.251970      0.000000     Biso  1.000000 Ti
   Ti21       1.0     0.000380      0.366431      0.321622     Biso  1.000000 Ti
   Ti22       1.0     0.000000      0.375530      0.104895     Biso  1.000000 Ti
   Ti23       1.0    -0.000402      0.499408      0.205331     Biso  1.000000 Ti
   Ti24       1.0     0.000000      0.748030      0.000044     Biso  1.000000 Ti
   Ti25       1.0     0.250927     -0.000169      0.199901     Biso  1.000000 Ti
   Ti26       1.0     0.249937      0.919723      0.316520     Biso  1.000000 Ti
   Ti27       1.0     0.250000      0.873980      0.101159     Biso  1.000000 Ti
   Ti28       1.0     0.249785      0.767242      0.314009     Biso  1.000000 Ti
   Ti29       1.0     0.249970      0.749267      0.203759     Biso  1.000000 Ti
   Ti30       1.0     0.250000      0.748030      0.000000     Biso  1.000000 Ti
   Ti31       1.0     0.249093      0.629921      0.321643     Biso  1.000000 Ti
   Ti32       1.0     0.250000      0.624470      0.104895     Biso  1.000000 Ti
   Ti33       1.0     0.249815      0.500752      0.205696     Biso  1.000000 Ti
   Ti34       1.0     0.250000      0.251970      0.000044     Biso  1.000000 Ti
   Ti35       1.0     0.250109      0.075822      0.317554     Biso  1.000000 Ti
   Ti36       1.0     0.250000      0.125680      0.100862     Biso  1.000000 Ti
   Ti37       1.0     0.250168      0.247859      0.203483     Biso  1.000000 Ti
   Ti38       1.0     0.249007      0.244802      0.309115     Biso  1.000000 Ti
   Ti39       1.0     0.250000      0.375870      0.104525     Biso  1.000000 Ti
   Ti40       1.0     0.249503      0.491529      0.318268     Biso  1.000000 Ti
   Ti41       1.0    -0.000640      0.918220      0.316090     Biso  1.000000 Ti
   Ti42       1.0     0.000000      0.874320      0.100862     Biso  1.000000 Ti
   Ti43       1.0    -0.000175      0.751878      0.203679     Biso  1.000000 Ti
   Ti44       1.0     0.000546      0.754754      0.309846     Biso  1.000000 Ti
   Ti45       1.0     0.000000      0.624130      0.104525     Biso  1.000000 Ti
   Ti46       1.0    -0.000046      0.504638      0.317872     Biso  1.000000 Ti
   Ti47       1.0     0.250000      0.500000      0.000000     Biso  1.000000 Ti
   Ti48       1.0     0.000000      0.500000      0.000000     Biso  1.000000 Ti
   Ti49       1.0     0.874667      0.142290      0.389039     Biso  1.000000 Ti
   Ti50       1.0     0.871306      0.289134      0.390534     Biso  1.000000 Ti
   Ti51       1.0     0.871321      0.426005      0.392306     Biso  1.000000 Ti
   Ti52       1.0     0.875497      0.852698      0.388889     Biso  1.000000 Ti
   Ti53       1.0     0.878232      0.706045      0.390457     Biso  1.000000 Ti
   Ti54       1.0     0.878232      0.569182      0.392284     Biso  1.000000 Ti
   Ti55       1.0     0.625380      0.145677      0.386560     Biso  1.000000 Ti
   Ti56       1.0     0.628173      0.289662      0.390473     Biso  1.000000 Ti
   Ti57       1.0     0.628058      0.426244      0.392128     Biso  1.000000 Ti
   Ti58       1.0     0.623748      0.848338      0.385777     Biso  1.000000 Ti
   Ti59       1.0     0.620978      0.705242      0.390145     Biso  1.000000 Ti
   Ti60       1.0     0.621062      0.568773      0.391934     Biso  1.000000 Ti
   Ti61       1.0     0.500000      0.000000      0.000000     Biso  1.000000 Ti
   Ti62       1.0     0.750000      0.000000      0.000000     Biso  1.000000 Ti
   Ti63       1.0     0.500820     -0.000137      0.199980     Biso  1.000000 Ti
   Ti64       1.0     0.500812      0.073777      0.318513     Biso  1.000000 Ti
   Ti65       1.0     0.500000      0.126020      0.101159     Biso  1.000000 Ti
   Ti66       1.0     0.498002      0.229054      0.314006     Biso  1.000000 Ti
   Ti67       1.0     0.500219      0.250263      0.203679     Biso  1.000000 Ti
   Ti68       1.0     0.500000      0.251970      0.000000     Biso  1.000000 Ti
   Ti69       1.0     0.499187      0.366280      0.321540     Biso  1.000000 Ti
   Ti70       1.0     0.500000      0.375530      0.104895     Biso  1.000000 Ti
   Ti71       1.0     0.499729      0.499501      0.205234     Biso  1.000000 Ti
   Ti72       1.0     0.500000      0.748030      0.000044     Biso  1.000000 Ti
   Ti73       1.0     0.751109     -0.000209      0.200195     Biso  1.000000 Ti
   Ti74       1.0     0.748858      0.921175      0.317756     Biso  1.000000 Ti
   Ti75       1.0     0.750000      0.873980      0.101159     Biso  1.000000 Ti
   Ti76       1.0     0.751389      0.767371      0.313870     Biso  1.000000 Ti
   Ti77       1.0     0.749786      0.749286      0.203652     Biso  1.000000 Ti
   Ti78       1.0     0.750000      0.748030      0.000000     Biso  1.000000 Ti
   Ti79       1.0     0.750038      0.630019      0.321451     Biso  1.000000 Ti
   Ti80       1.0     0.750000      0.624470      0.104895     Biso  1.000000 Ti
   Ti81       1.0     0.749593      0.500584      0.205568     Biso  1.000000 Ti
   Ti82       1.0     0.750000      0.251970      0.000044     Biso  1.000000 Ti
   Ti83       1.0     0.749620      0.075168      0.318204     Biso  1.000000 Ti
   Ti84       1.0     0.750000      0.125680      0.100862     Biso  1.000000 Ti
   Ti85       1.0     0.750074      0.247775      0.203605     Biso  1.000000 Ti
   Ti86       1.0     0.749786      0.242288      0.309572     Biso  1.000000 Ti
   Ti87       1.0     0.750000      0.375870      0.104525     Biso  1.000000 Ti
   Ti88       1.0     0.750001      0.491663      0.318113     Biso  1.000000 Ti
   Ti89       1.0     0.500175      0.919049      0.316605     Biso  1.000000 Ti
   Ti90       1.0     0.500000      0.874320      0.100862     Biso  1.000000 Ti
   Ti91       1.0     0.499993      0.751893      0.203824     Biso  1.000000 Ti
   Ti92       1.0     0.499627      0.756846      0.310237     Biso  1.000000 Ti
   Ti93       1.0     0.500000      0.624130      0.104525     Biso  1.000000 Ti
   Ti94       1.0     0.499478      0.504449      0.317758     Biso  1.000000 Ti
   Ti95       1.0     0.750000      0.500000      0.000000     Biso  1.000000 Ti
   Ti96       1.0     0.500000      0.500000      0.000000     Biso  1.000000 Ti
   Sr1        1.0     0.374684      0.873461      0.212413     Biso  1.000000 Sr
   Sr2        1.0     0.118851      0.625728      0.224211     Biso  1.000000 Sr
   Sr3        1.0     0.124760      0.749160      0.102389     Biso  1.000000 Sr
   Sr4        1.0     0.375344      0.125898      0.212965     Biso  1.000000 Sr
   Sr5        1.0     0.130651      0.373883      0.223098     Biso  1.000000 Sr
   Sr6        1.0     0.125250      0.250840      0.102389     Biso  1.000000 Sr
   Sr7        1.0     0.381257      0.626244      0.226027     Biso  1.000000 Sr
   Sr8        1.0     0.375250      0.749160      0.102389     Biso  1.000000 Sr
   Sr9        1.0     0.125324      0.873348      0.212422     Biso  1.000000 Sr
   Sr10       1.0     0.368859      0.373763      0.223475     Biso  1.000000 Sr
   Sr11       1.0     0.374750      0.250840      0.102389     Biso  1.000000 Sr
   Sr12       1.0     0.124920      0.125945      0.213123     Biso  1.000000 Sr
   Sr13       1.0     0.252393      0.998438      0.435160     Biso  1.000000 Sr
   Sr14       1.0     0.995934      0.994428      0.435491     Biso  1.000000 Sr
   Sr15       1.0     0.125000      0.874110      0.000000     Biso  1.000000 Sr
   Sr16       1.0     0.125000      0.125890      0.000000     Biso  1.000000 Sr
   Sr17       1.0     0.375000      0.125890      0.000000     Biso  1.000000 Sr
   Sr18       1.0     0.375000      0.874110      0.000000     Biso  1.000000 Sr
   Sr19       1.0     0.125000      0.500000      0.104095     Biso  1.000000 Sr
   Sr20       1.0     0.375000      0.500000      0.104095     Biso  1.000000 Sr
   Sr21       1.0     0.125000      0.000000      0.100343     Biso  1.000000 Sr
   Sr22       1.0     0.375000      0.000000      0.100343     Biso  1.000000 Sr
   Sr23       1.0     0.375000      0.623800      0.000000     Biso  1.000000 Sr
   Sr24       1.0     0.375000      0.376200      0.000000     Biso  1.000000 Sr
   Sr25       1.0     0.125000      0.376200      0.000000     Biso  1.000000 Sr
   Sr26       1.0     0.125000      0.623800      0.000000     Biso  1.000000 Sr
   Sr27       1.0     0.874329      0.873434      0.212637     Biso  1.000000 Sr
   Sr28       1.0     0.618472      0.626090      0.225717     Biso  1.000000 Sr
   Sr29       1.0     0.624760      0.749160      0.102389     Biso  1.000000 Sr
   Sr30       1.0     0.875192      0.125736      0.213172     Biso  1.000000 Sr
   Sr31       1.0     0.630909      0.373319      0.224899     Biso  1.000000 Sr
   Sr32       1.0     0.625250      0.250840      0.102389     Biso  1.000000 Sr
   Sr33       1.0     0.880943      0.625790      0.224805     Biso  1.000000 Sr
   Sr34       1.0     0.875250      0.749160      0.102389     Biso  1.000000 Sr
   Sr35       1.0     0.625443      0.873735      0.214186     Biso  1.000000 Sr
   Sr36       1.0     0.868577      0.373304      0.224817     Biso  1.000000 Sr
   Sr37       1.0     0.874750      0.250840      0.102389     Biso  1.000000 Sr
   Sr38       1.0     0.624966      0.125487      0.215088     Biso  1.000000 Sr
   Sr39       1.0     0.738254      0.996985      0.446082     Biso  1.000000 Sr
   Sr40       1.0     0.509705      0.995207      0.442595     Biso  1.000000 Sr
   Sr41       1.0     0.625000      0.874110      0.000000     Biso  1.000000 Sr
   Sr42       1.0     0.625000      0.125890      0.000000     Biso  1.000000 Sr
   Sr43       1.0     0.875000      0.125890      0.000000     Biso  1.000000 Sr
   Sr44       1.0     0.875000      0.874110      0.000000     Biso  1.000000 Sr
   Sr45       1.0     0.625000      0.500000      0.104095     Biso  1.000000 Sr
   Sr46       1.0     0.875000      0.500000      0.104095     Biso  1.000000 Sr
   Sr47       1.0     0.625000      0.000000      0.100343     Biso  1.000000 Sr
   Sr48       1.0     0.875000      0.000000      0.100343     Biso  1.000000 Sr
   Sr49       1.0     0.875000      0.623800      0.000000     Biso  1.000000 Sr
   Sr50       1.0     0.875000      0.376200      0.000000     Biso  1.000000 Sr
   Sr51       1.0     0.625000      0.376200      0.000000     Biso  1.000000 Sr
   Sr52       1.0     0.625000      0.623800      0.000000     Biso  1.000000 Sr
   O1         1.0     0.374048      0.902628      0.321151     Biso  1.000000 O
   O2         1.0     0.375168      0.249730      0.201766     Biso  1.000000 O
   O3         1.0     0.380637      0.362366      0.336524     Biso  1.000000 O
   O4         1.0     0.372014      0.357391      0.431899     Biso  1.000000 O
   O5         1.0     0.374990      0.872620      0.100580     Biso  1.000000 O
   O6         1.0     0.374880      0.376060      0.103531     Biso  1.000000 O
   O7         1.0     0.380237      0.075901      0.429767     Biso  1.000000 O
   O8         1.0     0.120434      0.214321      0.424358     Biso  1.000000 O
   O9         1.0     0.125717      0.232635      0.326536     Biso  1.000000 O
   O10        1.0     0.374649      0.091978      0.323270     Biso  1.000000 O
   O11        1.0     0.374400      0.750238      0.202106     Biso  1.000000 O
   O12        1.0     0.367957      0.633901      0.335902     Biso  1.000000 O
   O13        1.0     0.377338      0.637610      0.431436     Biso  1.000000 O
   O14        1.0     0.375010      0.127380      0.100580     Biso  1.000000 O
   O15        1.0     0.375120      0.623940      0.103531     Biso  1.000000 O
   O16        1.0     0.371001      0.917326      0.427664     Biso  1.000000 O
   O17        1.0     0.128772      0.780417      0.424444     Biso  1.000000 O
   O18        1.0     0.124140      0.764615      0.326953     Biso  1.000000 O
   O19        1.0     0.379135      0.214674      0.424099     Biso  1.000000 O
   O20        1.0     0.373548      0.232986      0.326170     Biso  1.000000 O
   O21        1.0     0.124977      0.901823      0.321206     Biso  1.000000 O
   O22        1.0     0.124565      0.249528      0.201743     Biso  1.000000 O
   O23        1.0     0.118711      0.362240      0.336757     Biso  1.000000 O
   O24        1.0     0.127309      0.357267      0.432049     Biso  1.000000 O
   O25        1.0     0.125010      0.872620      0.100580     Biso  1.000000 O
   O26        1.0     0.125120      0.376060      0.103531     Biso  1.000000 O
   O27        1.0     0.118764      0.075187      0.429004     Biso  1.000000 O
   O28        1.0     0.370886      0.779659      0.424151     Biso  1.000000 O
   O29        1.0     0.374564      0.764652      0.326593     Biso  1.000000 O
   O30        1.0     0.124912      0.092921      0.322589     Biso  1.000000 O
   O31        1.0     0.125324      0.750492      0.201953     Biso  1.000000 O
   O32        1.0     0.130651      0.634086      0.336403     Biso  1.000000 O
   O33        1.0     0.121918      0.637914      0.431794     Biso  1.000000 O
   O34        1.0     0.125000      0.127380      0.100580     Biso  1.000000 O
   O35        1.0     0.124880      0.623940      0.103531     Biso  1.000000 O
   O36        1.0     0.129569      0.918693      0.428000     Biso  1.000000 O
   O37        1.0     0.000000      0.060930      0.052285     Biso  1.000000 O
   O38        1.0     0.000018      0.290957      0.370217     Biso  1.000000 O
   O39        1.0     0.000165      0.302727      0.268569     Biso  1.000000 O
   O40        1.0     0.000000      0.311470      0.054553     Biso  1.000000 O
   O41        1.0     0.000000      0.317360      0.159716     Biso  1.000000 O
   O42        1.0     0.000000      0.065280      0.151753     Biso  1.000000 O
   O43        1.0    -0.000041      0.852733      0.368231     Biso  1.000000 O
   O44        1.0     0.000291      0.063625      0.251663     Biso  1.000000 O
   O45        1.0    -0.000032      0.432138      0.372235     Biso  1.000000 O
   O46        1.0     0.000135      0.430626      0.269484     Biso  1.000000 O
   O47        1.0     0.000135      0.184054      0.256617     Biso  1.000000 O
   O48        1.0     0.000023      0.555744      0.263419     Biso  1.000000 O
   O49        1.0     0.000000      0.560980      0.053011     Biso  1.000000 O
   O50        1.0     0.000000      0.563210      0.158070     Biso  1.000000 O
   O51        1.0     0.000000      0.189880      0.152064     Biso  1.000000 O
   O52        1.0     0.000000      0.187290      0.048844     Biso  1.000000 O
   O53        1.0     0.250000      0.939070      0.052285     Biso  1.000000 O
   O54        1.0     0.249475      0.704929      0.369998     Biso  1.000000 O
   O55        1.0     0.249440      0.694805      0.268286     Biso  1.000000 O
   O56        1.0     0.250000      0.688530      0.054553     Biso  1.000000 O
   O57        1.0     0.250000      0.682640      0.159716     Biso  1.000000 O
   O58        1.0     0.250000      0.934720      0.151753     Biso  1.000000 O
   O59        1.0     0.249772      0.139408      0.370648     Biso  1.000000 O
   O60        1.0     0.249516      0.934912      0.250921     Biso  1.000000 O
   O61        1.0     0.249428      0.563919      0.371902     Biso  1.000000 O
   O62        1.0     0.249417      0.566801      0.269093     Biso  1.000000 O
   O63        1.0     0.249686      0.814574      0.257563     Biso  1.000000 O
   O64        1.0     0.249693      0.442333      0.262740     Biso  1.000000 O
   O65        1.0     0.250000      0.439020      0.053011     Biso  1.000000 O
   O66        1.0     0.250000      0.436790      0.158070     Biso  1.000000 O
   O67        1.0     0.250000      0.810120      0.152064     Biso  1.000000 O
   O68        1.0     0.250000      0.812710      0.048844     Biso  1.000000 O
   O69        1.0     0.249277      0.997565      0.345439     Biso  1.000000 O
   O70        1.0     0.250000      0.059710      0.147393     Biso  1.000000 O
   O71        1.0     0.250041      0.065136      0.250432     Biso  1.000000 O
   O72        1.0     0.250000      0.065770      0.048029     Biso  1.000000 O
   O73        1.0     0.249619      0.283850      0.376108     Biso  1.000000 O
   O74        1.0     0.250000      0.314770      0.051899     Biso  1.000000 O
   O75        1.0     0.249317      0.304917      0.262289     Biso  1.000000 O
   O76        1.0     0.250000      0.314340      0.157284     Biso  1.000000 O
   O77        1.0     0.249665      0.845514      0.361987     Biso  1.000000 O
   O78        1.0     0.249587      0.435029      0.373074     Biso  1.000000 O
   O79        1.0     0.249938      0.185931      0.259291     Biso  1.000000 O
   O80        1.0     0.250000      0.562880      0.051855     Biso  1.000000 O
   O81        1.0     0.250000      0.562690      0.156735     Biso  1.000000 O
   O82        1.0     0.250000      0.184480      0.155015     Biso  1.000000 O
   O83        1.0     0.250000      0.191290      0.052181     Biso  1.000000 O
   O84        1.0     0.000292      0.996043      0.345300     Biso  1.000000 O
   O85        1.0     0.000000      0.940290      0.147393     Biso  1.000000 O
   O86        1.0    -0.000207      0.933743      0.249606     Biso  1.000000 O
   O87        1.0     0.000000      0.934230      0.048029     Biso  1.000000 O
   O88        1.0    -0.000191      0.711813      0.375445     Biso  1.000000 O
   O89        1.0     0.000000      0.685230      0.051899     Biso  1.000000 O
   O90        1.0     0.000399      0.694904      0.262445     Biso  1.000000 O
   O91        1.0     0.000000      0.685660      0.157284     Biso  1.000000 O
   O92        1.0     0.000226      0.149883      0.361597     Biso  1.000000 O
   O93        1.0    -0.000279      0.560638      0.373304     Biso  1.000000 O
   O94        1.0    -0.000228      0.813902      0.259970     Biso  1.000000 O
   O95        1.0     0.000000      0.437120      0.051855     Biso  1.000000 O
   O96        1.0     0.000000      0.437310      0.156735     Biso  1.000000 O
   O97        1.0     0.000000      0.815520      0.155015     Biso  1.000000 O
   O98        1.0     0.000000      0.808710      0.052181     Biso  1.000000 O
   O99        1.0     0.124713      0.498272      0.330793     Biso  1.000000 O
   O100       1.0     0.124893      0.497753      0.429141     Biso  1.000000 O
   O101       1.0     0.374458      0.498363      0.330712     Biso  1.000000 O
   O102       1.0     0.374310      0.497737      0.429039     Biso  1.000000 O
   O103       1.0     0.375000      0.746210      0.000000     Biso  1.000000 O
   O104       1.0     0.375000      0.253790      0.000000     Biso  1.000000 O
   O105       1.0     0.125000      0.253790      0.000000     Biso  1.000000 O
   O106       1.0     0.125000      0.746210      0.000000     Biso  1.000000 O
   O107       1.0     0.375000      0.000000      0.000000     Biso  1.000000 O
   O108       1.0     0.125000      0.000000      0.000000     Biso  1.000000 O
   O109       1.0     0.374922      0.499837      0.206388     Biso  1.000000 O
   O110       1.0     0.124884      0.499836      0.206245     Biso  1.000000 O
   O111       1.0     0.375000      0.500000      0.000000     Biso  1.000000 O
   O112       1.0     0.125000      0.500000      0.000000     Biso  1.000000 O
   O113       1.0     0.374670      0.000017      0.197768     Biso  1.000000 O
   O114       1.0     0.124954      0.000047      0.197947     Biso  1.000000 O
   O115       1.0     0.874868      0.902655      0.321684     Biso  1.000000 O
   O116       1.0     0.875448      0.249778      0.201941     Biso  1.000000 O
   O117       1.0     0.881618      0.362389      0.336224     Biso  1.000000 O
   O118       1.0     0.872037      0.357703      0.431703     Biso  1.000000 O
   O119       1.0     0.874990      0.872620      0.100580     Biso  1.000000 O
   O120       1.0     0.874880      0.376060      0.103531     Biso  1.000000 O
   O121       1.0     0.881907      0.077505      0.428380     Biso  1.000000 O
   O122       1.0     0.620122      0.216855      0.424620     Biso  1.000000 O
   O123       1.0     0.625262      0.230964      0.327016     Biso  1.000000 O
   O124       1.0     0.875622      0.092104      0.322306     Biso  1.000000 O
   O125       1.0     0.874765      0.750234      0.201980     Biso  1.000000 O
   O126       1.0     0.868725      0.633759      0.336063     Biso  1.000000 O
   O127       1.0     0.877314      0.637729      0.431618     Biso  1.000000 O
   O128       1.0     0.875010      0.127380      0.100580     Biso  1.000000 O
   O129       1.0     0.875120      0.623940      0.103531     Biso  1.000000 O
   O130       1.0     0.871257      0.917403      0.428625     Biso  1.000000 O
   O131       1.0     0.628849      0.778060      0.424605     Biso  1.000000 O
   O132       1.0     0.624513      0.765705      0.327196     Biso  1.000000 O
   O133       1.0     0.879173      0.215538      0.424187     Biso  1.000000 O
   O134       1.0     0.874654      0.232177      0.326323     Biso  1.000000 O
   O135       1.0     0.624784      0.901079      0.318470     Biso  1.000000 O
   O136       1.0     0.624517      0.249636      0.202045     Biso  1.000000 O
   O137       1.0     0.617992      0.362486      0.336016     Biso  1.000000 O
   O138       1.0     0.627423      0.358173      0.431661     Biso  1.000000 O
   O139       1.0     0.625010      0.872620      0.100580     Biso  1.000000 O
   O140       1.0     0.625120      0.376060      0.103531     Biso  1.000000 O
   O141       1.0     0.617284      0.079418      0.423281     Biso  1.000000 O
   O142       1.0     0.870464      0.779771      0.424213     Biso  1.000000 O
   O143       1.0     0.875641      0.764209      0.326533     Biso  1.000000 O
   O144       1.0     0.624697      0.093987      0.319570     Biso  1.000000 O
   O145       1.0     0.625362      0.750344      0.202140     Biso  1.000000 O
   O146       1.0     0.631163      0.633673      0.335632     Biso  1.000000 O
   O147       1.0     0.621896      0.637068      0.431385     Biso  1.000000 O
   O148       1.0     0.625000      0.127380      0.100580     Biso  1.000000 O
   O149       1.0     0.624880      0.623940      0.103531     Biso  1.000000 O
   O150       1.0     0.627568      0.914867      0.422514     Biso  1.000000 O
   O151       1.0     0.500000      0.060930      0.052285     Biso  1.000000 O
   O152       1.0     0.499493      0.291136      0.369939     Biso  1.000000 O
   O153       1.0     0.499615      0.302904      0.268438     Biso  1.000000 O
   O154       1.0     0.500000      0.311470      0.054553     Biso  1.000000 O
   O155       1.0     0.500000      0.317360      0.159716     Biso  1.000000 O
   O156       1.0     0.500000      0.065280      0.151753     Biso  1.000000 O
   O157       1.0     0.498750      0.849123      0.364831     Biso  1.000000 O
   O158       1.0     0.498022      0.063227      0.252288     Biso  1.000000 O
   O159       1.0     0.499402      0.432183      0.372095     Biso  1.000000 O
   O160       1.0     0.499343      0.430738      0.269450     Biso  1.000000 O
   O161       1.0     0.499145      0.184352      0.256368     Biso  1.000000 O
   O162       1.0     0.499743      0.555833      0.263428     Biso  1.000000 O
   O163       1.0     0.500000      0.560980      0.053011     Biso  1.000000 O
   O164       1.0     0.500000      0.563210      0.158070     Biso  1.000000 O
   O165       1.0     0.500000      0.189880      0.152064     Biso  1.000000 O
   O166       1.0     0.500000      0.187290      0.048844     Biso  1.000000 O
   O167       1.0     0.750000      0.939070      0.052285     Biso  1.000000 O
   O168       1.0     0.749876      0.704686      0.369622     Biso  1.000000 O
   O169       1.0     0.749988      0.694562      0.268116     Biso  1.000000 O
   O170       1.0     0.750000      0.688530      0.054553     Biso  1.000000 O
   O171       1.0     0.750000      0.682640      0.159716     Biso  1.000000 O
   O172       1.0     0.750000      0.934720      0.151753     Biso  1.000000 O
   O173       1.0     0.750634      0.143344      0.367038     Biso  1.000000 O
   O174       1.0     0.751279      0.935388      0.251787     Biso  1.000000 O
   O175       1.0     0.749843      0.563810      0.371691     Biso  1.000000 O
   O176       1.0     0.749974      0.566569      0.269009     Biso  1.000000 O
   O177       1.0     0.750500      0.814072      0.257126     Biso  1.000000 O
   O178       1.0     0.749936      0.442120      0.262727     Biso  1.000000 O
   O179       1.0     0.750000      0.439020      0.053011     Biso  1.000000 O
   O180       1.0     0.750000      0.436790      0.158070     Biso  1.000000 O
   O181       1.0     0.750000      0.810120      0.152064     Biso  1.000000 O
   O182       1.0     0.750000      0.812710      0.048844     Biso  1.000000 O
   O183       1.0     0.747973      0.998024      0.347235     Biso  1.000000 O
   O184       1.0     0.750000      0.059710      0.147393     Biso  1.000000 O
   O185       1.0     0.751301      0.064327      0.250897     Biso  1.000000 O
   O186       1.0     0.750000      0.065770      0.048029     Biso  1.000000 O
   O187       1.0     0.749927      0.284310      0.375409     Biso  1.000000 O
   O188       1.0     0.750000      0.314770      0.051899     Biso  1.000000 O
   O189       1.0     0.749571      0.303378      0.263160     Biso  1.000000 O
   O190       1.0     0.750000      0.314340      0.157284     Biso  1.000000 O
   O191       1.0     0.750423      0.844889      0.360955     Biso  1.000000 O
   O192       1.0     0.749774      0.435021      0.372772     Biso  1.000000 O
   O193       1.0     0.750374      0.185114      0.258439     Biso  1.000000 O
   O194       1.0     0.750000      0.562880      0.051855     Biso  1.000000 O
   O195       1.0     0.750000      0.562690      0.156735     Biso  1.000000 O
   O196       1.0     0.750000      0.184480      0.155015     Biso  1.000000 O
   O197       1.0     0.750000      0.191290      0.052181     Biso  1.000000 O
   O198       1.0     0.501582      0.995943      0.346848     Biso  1.000000 O
   O199       1.0     0.500000      0.940290      0.147393     Biso  1.000000 O
   O200       1.0     0.498464      0.934375      0.250045     Biso  1.000000 O
   O201       1.0     0.500000      0.934230      0.048029     Biso  1.000000 O
   O202       1.0     0.499487      0.711378      0.374823     Biso  1.000000 O
   O203       1.0     0.500000      0.685230      0.051899     Biso  1.000000 O
   O204       1.0     0.500041      0.696097      0.263072     Biso  1.000000 O
   O205       1.0     0.500000      0.685660      0.157284     Biso  1.000000 O
   O206       1.0     0.498748      0.150640      0.360650     Biso  1.000000 O
   O207       1.0     0.499538      0.560590      0.373075     Biso  1.000000 O
   O208       1.0     0.499410      0.814373      0.259058     Biso  1.000000 O
   O209       1.0     0.500000      0.437120      0.051855     Biso  1.000000 O
   O210       1.0     0.500000      0.437310      0.156735     Biso  1.000000 O
   O211       1.0     0.500000      0.815520      0.155015     Biso  1.000000 O
   O212       1.0     0.500000      0.808710      0.052181     Biso  1.000000 O
   O213       1.0     0.624650      0.498153      0.330650     Biso  1.000000 O
   O214       1.0     0.624889      0.497756      0.429031     Biso  1.000000 O
   O215       1.0     0.874865      0.498099      0.330638     Biso  1.000000 O
   O216       1.0     0.874456      0.497757      0.428982     Biso  1.000000 O
   O217       1.0     0.875000      0.746210      0.000000     Biso  1.000000 O
   O218       1.0     0.875000      0.253790      0.000000     Biso  1.000000 O
   O219       1.0     0.625000      0.253790      0.000000     Biso  1.000000 O
   O220       1.0     0.625000      0.746210      0.000000     Biso  1.000000 O
   O221       1.0     0.875000      0.000000      0.000000     Biso  1.000000 O
   O222       1.0     0.625000      0.000000      0.000000     Biso  1.000000 O
   O223       1.0     0.875026      0.499838      0.206402     Biso  1.000000 O
   O224       1.0     0.624831      0.499799      0.206472     Biso  1.000000 O
   O225       1.0     0.875000      0.500000      0.000000     Biso  1.000000 O
   O226       1.0     0.625000      0.500000      0.000000     Biso  1.000000 O
   O227       1.0     0.875126     -0.000007      0.197817     Biso  1.000000 O
   O228       1.0     0.624898      0.000041      0.198627     Biso  1.000000 O
   O229       1.0     0.694599      0.996355      0.533597     Biso  1.000000 O
   O230       1.0     0.616152      0.995699      0.508737     Biso  1.000000 O
