# Supplementary material for: Influence of surface atomic structure demonstrated on oxygen incorporation mechanism at a model perovskite oxide
Source: Nat Commun. 2018 Sep 13;9:3710. doi: 10.1038/s41467-018-05685-5 (PMC6137039; doi:10.1038/s41467-018-05685-5)
Supplement: Supplementary file 3 — Supplementary Data 1 [file 41467_2018_5685_MOESM3_ESM.zip › MainManuscript/Figure4/Fig4d.cif]

#======================================================================

# CRYSTAL DATA

#----------------------------------------------------------------------

data_VESTA_phase_1


_pd_phase_name                         'b   Sr   O                           '
_cell_length_a                         15.58680
_cell_length_b                         22.04300
_cell_length_c                         27.00000
_cell_angle_alpha                      90
_cell_angle_beta                       90
_cell_angle_gamma                      90
_symmetry_space_group_name_H-M         'P 1'
_symmetry_Int_Tables_number            1

loop_
_symmetry_equiv_pos_as_xyz
   'x, y, z'

loop_
   _atom_site_label
   _atom_site_occupancy
   _atom_site_fract_x
   _atom_site_fract_y
   _atom_site_fract_z
   _atom_site_adp_type
   _atom_site_B_iso_or_equiv
   _atom_site_type_symbol
   Ti1        1.0     0.381543      0.153239      0.386759     Biso  1.000000 Ti
   Ti2        1.0     0.372656      0.297747      0.389405     Biso  1.000000 Ti
   Ti3        1.0     0.375591      0.429976      0.390854     Biso  1.000000 Ti
   Ti4        1.0     0.376674      0.852998      0.388130     Biso  1.000000 Ti
   Ti5        1.0     0.376637      0.711469      0.394038     Biso  1.000000 Ti
   Ti6        1.0     0.375337      0.577721      0.396832     Biso  1.000000 Ti
   Ti7        1.0     0.124954      0.152065      0.396117     Biso  1.000000 Ti
   Ti8        1.0     0.135290      0.298065      0.391877     Biso  1.000000 Ti
   Ti9        1.0     0.130708      0.437074      0.393769     Biso  1.000000 Ti
   Ti10       1.0     0.116426      0.857207      0.386463     Biso  1.000000 Ti
   Ti11       1.0     0.125740      0.718555      0.387469     Biso  1.000000 Ti
   Ti12       1.0     0.103604      0.586827      0.403477     Biso  1.000000 Ti
   Ti13       1.0     0.000000      0.000000      0.000000     Biso  1.000000 Ti
   Ti14       1.0     0.250000      0.000000      0.000000     Biso  1.000000 Ti
   Ti15       1.0     0.004041      0.001307      0.200394     Biso  1.000000 Ti
   Ti16       1.0     0.003555      0.087227      0.310516     Biso  1.000000 Ti
   Ti17       1.0     0.000000      0.126020      0.101159     Biso  1.000000 Ti
   Ti18       1.0     0.002967      0.232647      0.310853     Biso  1.000000 Ti
   Ti19       1.0     0.002468      0.256940      0.200311     Biso  1.000000 Ti
   Ti20       1.0     0.000000      0.251970      0.000000     Biso  1.000000 Ti
   Ti21       1.0     0.997453      0.368539      0.334204     Biso  1.000000 Ti
   Ti22       1.0     0.000000      0.375530      0.104895     Biso  1.000000 Ti
   Ti23       1.0     0.001553      0.501224      0.203656     Biso  1.000000 Ti
   Ti24       1.0     0.000000      0.748030      0.000044     Biso  1.000000 Ti
   Ti25       1.0     0.243055      0.000200      0.202381     Biso  1.000000 Ti
   Ti26       1.0     0.252607      0.931855      0.315689     Biso  1.000000 Ti
   Ti27       1.0     0.250000      0.873980      0.101159     Biso  1.000000 Ti
   Ti28       1.0     0.245853      0.780340      0.314606     Biso  1.000000 Ti
   Ti29       1.0     0.248614      0.750370      0.205972     Biso  1.000000 Ti
   Ti30       1.0     0.250000      0.748030      0.000000     Biso  1.000000 Ti
   Ti31       1.0     0.249205      0.636123      0.325744     Biso  1.000000 Ti
   Ti32       1.0     0.250000      0.624470      0.104895     Biso  1.000000 Ti
   Ti33       1.0     0.244282      0.502407      0.206153     Biso  1.000000 Ti
   Ti34       1.0     0.250000      0.251970      0.000044     Biso  1.000000 Ti
   Ti35       1.0     0.251570      0.087652      0.313987     Biso  1.000000 Ti
   Ti36       1.0     0.250000      0.125680      0.100862     Biso  1.000000 Ti
   Ti37       1.0     0.254388      0.250464      0.205621     Biso  1.000000 Ti
   Ti38       1.0     0.240624      0.236082      0.314872     Biso  1.000000 Ti
   Ti39       1.0     0.250000      0.375870      0.104525     Biso  1.000000 Ti
   Ti40       1.0     0.256847      0.503170      0.319110     Biso  1.000000 Ti
   Ti41       1.0     0.008666      0.931662      0.317502     Biso  1.000000 Ti
   Ti42       1.0     0.000000      0.874320      0.100862     Biso  1.000000 Ti
   Ti43       1.0     0.997403      0.749235      0.203460     Biso  1.000000 Ti
   Ti44       1.0     0.985929      0.760053      0.308775     Biso  1.000000 Ti
   Ti45       1.0     0.000000      0.624130      0.104525     Biso  1.000000 Ti
   Ti46       1.0     0.006850      0.508750      0.314300     Biso  1.000000 Ti
   Ti47       1.0     0.250000      0.500000      0.000000     Biso  1.000000 Ti
   Ti48       1.0     0.000000      0.500000      0.000000     Biso  1.000000 Ti
   Ti49       1.0     0.880611      0.151244      0.395057     Biso  1.000000 Ti
   Ti50       1.0     0.864260      0.295459      0.393591     Biso  1.000000 Ti
   Ti51       1.0     0.862707      0.435048      0.394562     Biso  1.000000 Ti
   Ti52       1.0     0.880287      0.869502      0.389209     Biso  1.000000 Ti
   Ti53       1.0     0.868574      0.726485      0.397244     Biso  1.000000 Ti
   Ti54       1.0     0.916215      0.578936      0.423089     Biso  1.000000 Ti
   Ti55       1.0     0.624590      0.152139      0.389012     Biso  1.000000 Ti
   Ti56       1.0     0.624262      0.295420      0.398298     Biso  1.000000 Ti
   Ti57       1.0     0.626096      0.432818      0.386466     Biso  1.000000 Ti
   Ti58       1.0     0.622591      0.863410      0.393980     Biso  1.000000 Ti
   Ti59       1.0     0.614901      0.706530      0.385790     Biso  1.000000 Ti
   Ti60       1.0     0.623374      0.571971      0.392069     Biso  1.000000 Ti
   Ti61       1.0     0.500000      0.000000      0.000000     Biso  1.000000 Ti
   Ti62       1.0     0.750000      0.000000      0.000000     Biso  1.000000 Ti
   Ti63       1.0     0.493533      0.998721      0.199566     Biso  1.000000 Ti
   Ti64       1.0     0.503431      0.080265      0.317492     Biso  1.000000 Ti
   Ti65       1.0     0.500000      0.126020      0.101159     Biso  1.000000 Ti
   Ti66       1.0     0.495716      0.234809      0.316058     Biso  1.000000 Ti
   Ti67       1.0     0.501103      0.252285      0.202992     Biso  1.000000 Ti
   Ti68       1.0     0.500000      0.251970      0.000000     Biso  1.000000 Ti
   Ti69       1.0     0.500843      0.375252      0.317463     Biso  1.000000 Ti
   Ti70       1.0     0.500000      0.375530      0.104895     Biso  1.000000 Ti
   Ti71       1.0     0.498569      0.501046      0.208583     Biso  1.000000 Ti
   Ti72       1.0     0.500000      0.748030      0.000044     Biso  1.000000 Ti
   Ti73       1.0     0.733905      0.003156      0.199797     Biso  1.000000 Ti
   Ti74       1.0     0.741793      0.935775      0.320680     Biso  1.000000 Ti
   Ti75       1.0     0.750000      0.873980      0.101159     Biso  1.000000 Ti
   Ti76       1.0     0.745580      0.769027      0.310530     Biso  1.000000 Ti
   Ti77       1.0     0.745723      0.746375      0.202404     Biso  1.000000 Ti
   Ti78       1.0     0.750000      0.748030      0.000000     Biso  1.000000 Ti
   Ti79       1.0     0.763923      0.631428      0.329132     Biso  1.000000 Ti
   Ti80       1.0     0.750000      0.624470      0.104895     Biso  1.000000 Ti
   Ti81       1.0     0.744556      0.501175      0.201135     Biso  1.000000 Ti
   Ti82       1.0     0.750000      0.251970      0.000044     Biso  1.000000 Ti
   Ti83       1.0     0.750607      0.093310      0.311500     Biso  1.000000 Ti
   Ti84       1.0     0.750000      0.125680      0.100862     Biso  1.000000 Ti
   Ti85       1.0     0.754464      0.244797      0.207574     Biso  1.000000 Ti
   Ti86       1.0     0.753212      0.237933      0.315658     Biso  1.000000 Ti
   Ti87       1.0     0.750000      0.375870      0.104525     Biso  1.000000 Ti
   Ti88       1.0     0.766093      0.499133      0.318164     Biso  1.000000 Ti
   Ti89       1.0     0.494908      0.925156      0.314005     Biso  1.000000 Ti
   Ti90       1.0     0.500000      0.874320      0.100862     Biso  1.000000 Ti
   Ti91       1.0     0.493650      0.755626      0.201083     Biso  1.000000 Ti
   Ti92       1.0     0.497569      0.769716      0.308486     Biso  1.000000 Ti
   Ti93       1.0     0.500000      0.624130      0.104525     Biso  1.000000 Ti
   Ti94       1.0     0.504132      0.509873      0.322045     Biso  1.000000 Ti
   Ti95       1.0     0.750000      0.500000      0.000000     Biso  1.000000 Ti
   Ti96       1.0     0.500000      0.500000      0.000000     Biso  1.000000 Ti
   Sr1        1.0     0.370664      0.880998      0.217679     Biso  1.000000 Sr
   Sr2        1.0     0.128347      0.632195      0.226501     Biso  1.000000 Sr
   Sr3        1.0     0.124760      0.749160      0.102389     Biso  1.000000 Sr
   Sr4        1.0     0.391284      0.130110      0.223348     Biso  1.000000 Sr
   Sr5        1.0     0.128760      0.373407      0.242102     Biso  1.000000 Sr
   Sr6        1.0     0.125250      0.250840      0.102389     Biso  1.000000 Sr
   Sr7        1.0     0.382968      0.630518      0.243423     Biso  1.000000 Sr
   Sr8        1.0     0.375250      0.749160      0.102389     Biso  1.000000 Sr
   Sr9        1.0     0.126374      0.872033      0.214250     Biso  1.000000 Sr
   Sr10       1.0     0.374133      0.385402      0.220884     Biso  1.000000 Sr
   Sr11       1.0     0.374750      0.250840      0.102389     Biso  1.000000 Sr
   Sr12       1.0     0.131463      0.129680      0.212253     Biso  1.000000 Sr
   Sr13       1.0     0.243284      0.992303      0.430866     Biso  1.000000 Sr
   Sr14       1.0     0.991280      0.012652      0.435069     Biso  1.000000 Sr
   Sr15       1.0     0.125000      0.874110      0.000000     Biso  1.000000 Sr
   Sr16       1.0     0.125000      0.125890      0.000000     Biso  1.000000 Sr
   Sr17       1.0     0.375000      0.125890      0.000000     Biso  1.000000 Sr
   Sr18       1.0     0.375000      0.874110      0.000000     Biso  1.000000 Sr
   Sr19       1.0     0.125000      0.500000      0.104095     Biso  1.000000 Sr
   Sr20       1.0     0.375000      0.500000      0.104095     Biso  1.000000 Sr
   Sr21       1.0     0.125000      0.000000      0.100343     Biso  1.000000 Sr
   Sr22       1.0     0.375000      0.000000      0.100343     Biso  1.000000 Sr
   Sr23       1.0     0.375000      0.623800      0.000000     Biso  1.000000 Sr
   Sr24       1.0     0.375000      0.376200      0.000000     Biso  1.000000 Sr
   Sr25       1.0     0.125000      0.376200      0.000000     Biso  1.000000 Sr
   Sr26       1.0     0.125000      0.623800      0.000000     Biso  1.000000 Sr
   Sr27       1.0     0.875233      0.874883      0.223381     Biso  1.000000 Sr
   Sr28       1.0     0.620192      0.631759      0.249841     Biso  1.000000 Sr
   Sr29       1.0     0.624760      0.749160      0.102389     Biso  1.000000 Sr
   Sr30       1.0     0.884144      0.123206      0.212491     Biso  1.000000 Sr
   Sr31       1.0     0.640842      0.383102      0.236176     Biso  1.000000 Sr
   Sr32       1.0     0.625250      0.250840      0.102389     Biso  1.000000 Sr
   Sr33       1.0     0.879614      0.628543      0.225351     Biso  1.000000 Sr
   Sr34       1.0     0.875250      0.749160      0.102389     Biso  1.000000 Sr
   Sr35       1.0     0.641134      0.865285      0.202855     Biso  1.000000 Sr
   Sr36       1.0     0.862749      0.373070      0.235088     Biso  1.000000 Sr
   Sr37       1.0     0.874750      0.250840      0.102389     Biso  1.000000 Sr
   Sr38       1.0     0.623251      0.131673      0.212428     Biso  1.000000 Sr
   Sr39       1.0     0.755847      0.003808      0.433722     Biso  1.000000 Sr
   Sr40       1.0     0.484031      0.997930      0.436012     Biso  1.000000 Sr
   Sr41       1.0     0.625000      0.874110      0.000000     Biso  1.000000 Sr
   Sr42       1.0     0.625000      0.125890      0.000000     Biso  1.000000 Sr
   Sr43       1.0     0.875000      0.125890      0.000000     Biso  1.000000 Sr
   Sr44       1.0     0.875000      0.874110      0.000000     Biso  1.000000 Sr
   Sr45       1.0     0.625000      0.500000      0.104095     Biso  1.000000 Sr
   Sr46       1.0     0.875000      0.500000      0.104095     Biso  1.000000 Sr
   Sr47       1.0     0.625000      0.000000      0.100343     Biso  1.000000 Sr
   Sr48       1.0     0.875000      0.000000      0.100343     Biso  1.000000 Sr
   Sr49       1.0     0.875000      0.623800      0.000000     Biso  1.000000 Sr
   Sr50       1.0     0.875000      0.376200      0.000000     Biso  1.000000 Sr
   Sr51       1.0     0.625000      0.376200      0.000000     Biso  1.000000 Sr
   Sr52       1.0     0.625000      0.623800      0.000000     Biso  1.000000 Sr
   O1         1.0     0.370274      0.907505      0.317269     Biso  1.000000 O
   O2         1.0     0.374945      0.247278      0.206866     Biso  1.000000 O
   O3         1.0     0.386262      0.364186      0.333510     Biso  1.000000 O
   O4         1.0     0.376586      0.362967      0.433274     Biso  1.000000 O
   O5         1.0     0.374990      0.872620      0.100580     Biso  1.000000 O
   O6         1.0     0.374880      0.376060      0.103531     Biso  1.000000 O
   O7         1.0     0.384582      0.084192      0.419954     Biso  1.000000 O
   O8         1.0     0.117321      0.217466      0.429198     Biso  1.000000 O
   O9         1.0     0.116752      0.232653      0.331347     Biso  1.000000 O
   O10        1.0     0.378812      0.099999      0.322065     Biso  1.000000 O
   O11        1.0     0.372626      0.739750      0.205420     Biso  1.000000 O
   O12        1.0     0.371117      0.637275      0.333429     Biso  1.000000 O
   O13        1.0     0.373136      0.643757      0.435046     Biso  1.000000 O
   O14        1.0     0.375010      0.127380      0.100580     Biso  1.000000 O
   O15        1.0     0.375120      0.623940      0.103531     Biso  1.000000 O
   O16        1.0     0.365378      0.923261      0.420992     Biso  1.000000 O
   O17        1.0     0.118646      0.788516      0.426365     Biso  1.000000 O
   O18        1.0     0.123696      0.776739      0.326070     Biso  1.000000 O
   O19        1.0     0.381487      0.223557      0.421633     Biso  1.000000 O
   O20        1.0     0.377052      0.227830      0.328859     Biso  1.000000 O
   O21        1.0     0.130815      0.912817      0.315778     Biso  1.000000 O
   O22        1.0     0.117228      0.243801      0.204821     Biso  1.000000 O
   O23        1.0     0.118167      0.363515      0.338434     Biso  1.000000 O
   O24        1.0     0.154693      0.367884      0.429044     Biso  1.000000 O
   O25        1.0     0.125010      0.872620      0.100580     Biso  1.000000 O
   O26        1.0     0.125120      0.376060      0.103531     Biso  1.000000 O
   O27        1.0     0.123266      0.084367      0.434322     Biso  1.000000 O
   O28        1.0     0.369050      0.784382      0.428813     Biso  1.000000 O
   O29        1.0     0.369525      0.776404      0.330969     Biso  1.000000 O
   O30        1.0     0.129819      0.104172      0.322626     Biso  1.000000 O
   O31        1.0     0.127135      0.744199      0.208614     Biso  1.000000 O
   O32        1.0     0.123953      0.645442      0.337314     Biso  1.000000 O
   O33        1.0     0.127826      0.657543      0.434636     Biso  1.000000 O
   O34        1.0     0.125000      0.127380      0.100580     Biso  1.000000 O
   O35        1.0     0.124880      0.623940      0.103531     Biso  1.000000 O
   O36        1.0     0.120956      0.923940      0.423032     Biso  1.000000 O
   O37        1.0     0.000000      0.060930      0.052285     Biso  1.000000 O
   O38        1.0     0.006814      0.297031      0.376070     Biso  1.000000 O
   O39        1.0     0.998253      0.304792      0.271289     Biso  1.000000 O
   O40        1.0     0.000000      0.311470      0.054553     Biso  1.000000 O
   O41        1.0     0.000000      0.317360      0.159716     Biso  1.000000 O
   O42        1.0     0.000000      0.065280      0.151753     Biso  1.000000 O
   O43        1.0     0.994380      0.851952      0.363297     Biso  1.000000 O
   O44        1.0     0.009118      0.065653      0.250143     Biso  1.000000 O
   O45        1.0     0.998774      0.436139      0.380450     Biso  1.000000 O
   O46        1.0     0.998059      0.435692      0.273130     Biso  1.000000 O
   O47        1.0     0.994589      0.171151      0.268120     Biso  1.000000 O
   O48        1.0     0.011515      0.559450      0.258568     Biso  1.000000 O
   O49        1.0     0.000000      0.560980      0.053011     Biso  1.000000 O
   O50        1.0     0.000000      0.563210      0.158070     Biso  1.000000 O
   O51        1.0     0.000000      0.189880      0.152064     Biso  1.000000 O
   O52        1.0     0.000000      0.187290      0.048844     Biso  1.000000 O
   O53        1.0     0.250000      0.939070      0.052285     Biso  1.000000 O
   O54        1.0     0.249392      0.713074      0.372266     Biso  1.000000 O
   O55        1.0     0.241848      0.702656      0.269079     Biso  1.000000 O
   O56        1.0     0.250000      0.688530      0.054553     Biso  1.000000 O
   O57        1.0     0.250000      0.682640      0.159716     Biso  1.000000 O
   O58        1.0     0.250000      0.934720      0.151753     Biso  1.000000 O
   O59        1.0     0.250463      0.156851      0.367062     Biso  1.000000 O
   O60        1.0     0.240742      0.933394      0.249493     Biso  1.000000 O
   O61        1.0     0.257887      0.572278      0.370369     Biso  1.000000 O
   O62        1.0     0.250126      0.576024      0.266817     Biso  1.000000 O
   O63        1.0     0.239209      0.815937      0.252443     Biso  1.000000 O
   O64        1.0     0.257822      0.449810      0.264394     Biso  1.000000 O
   O65        1.0     0.250000      0.439020      0.053011     Biso  1.000000 O
   O66        1.0     0.250000      0.436790      0.158070     Biso  1.000000 O
   O67        1.0     0.250000      0.810120      0.152064     Biso  1.000000 O
   O68        1.0     0.250000      0.812710      0.048844     Biso  1.000000 O
   O69        1.0     0.249625      0.010460      0.344801     Biso  1.000000 O
   O70        1.0     0.250000      0.059710      0.147393     Biso  1.000000 O
   O71        1.0     0.247898      0.065764      0.246271     Biso  1.000000 O
   O72        1.0     0.250000      0.065770      0.048029     Biso  1.000000 O
   O73        1.0     0.250732      0.292860      0.371377     Biso  1.000000 O
   O74        1.0     0.250000      0.314770      0.051899     Biso  1.000000 O
   O75        1.0     0.242868      0.301666      0.271704     Biso  1.000000 O
   O76        1.0     0.250000      0.314340      0.157284     Biso  1.000000 O
   O77        1.0     0.252077      0.852441      0.361061     Biso  1.000000 O
   O78        1.0     0.261238      0.438458      0.367782     Biso  1.000000 O
   O79        1.0     0.251396      0.181232      0.261823     Biso  1.000000 O
   O80        1.0     0.250000      0.562880      0.051855     Biso  1.000000 O
   O81        1.0     0.250000      0.562690      0.156735     Biso  1.000000 O
   O82        1.0     0.250000      0.184480      0.155015     Biso  1.000000 O
   O83        1.0     0.250000      0.191290      0.052181     Biso  1.000000 O
   O84        1.0     0.007135      0.009588      0.344773     Biso  1.000000 O
   O85        1.0     0.000000      0.940290      0.147393     Biso  1.000000 O
   O86        1.0     0.011775      0.945828      0.252985     Biso  1.000000 O
   O87        1.0     0.000000      0.934230      0.048029     Biso  1.000000 O
   O88        1.0     0.996050      0.720732      0.373460     Biso  1.000000 O
   O89        1.0     0.000000      0.685230      0.051899     Biso  1.000000 O
   O90        1.0     0.993550      0.701199      0.264951     Biso  1.000000 O
   O91        1.0     0.000000      0.685660      0.157284     Biso  1.000000 O
   O92        1.0     0.999646      0.153885      0.370573     Biso  1.000000 O
   O93        1.0     0.002148      0.569126      0.366718     Biso  1.000000 O
   O94        1.0     0.986764      0.816898      0.257355     Biso  1.000000 O
   O95        1.0     0.000000      0.437120      0.051855     Biso  1.000000 O
   O96        1.0     0.000000      0.437310      0.156735     Biso  1.000000 O
   O97        1.0     0.000000      0.815520      0.155015     Biso  1.000000 O
   O98        1.0     0.000000      0.808710      0.052181     Biso  1.000000 O
   O99        1.0     0.131969      0.503722      0.334326     Biso  1.000000 O
   O100       1.0     0.378585      0.512419      0.336310     Biso  1.000000 O
   O101       1.0     0.375199      0.500793      0.430156     Biso  1.000000 O
   O102       1.0     0.375000      0.746210      0.000000     Biso  1.000000 O
   O103       1.0     0.375000      0.253790      0.000000     Biso  1.000000 O
   O104       1.0     0.125000      0.253790      0.000000     Biso  1.000000 O
   O105       1.0     0.125000      0.746210      0.000000     Biso  1.000000 O
   O106       1.0     0.375000      0.000000      0.000000     Biso  1.000000 O
   O107       1.0     0.125000      0.000000      0.000000     Biso  1.000000 O
   O108       1.0     0.381947      0.503659      0.211285     Biso  1.000000 O
   O109       1.0     0.128942      0.495223      0.205545     Biso  1.000000 O
   O110       1.0     0.375000      0.500000      0.000000     Biso  1.000000 O
   O111       1.0     0.125000      0.500000      0.000000     Biso  1.000000 O
   O112       1.0     0.369889      0.001026      0.195196     Biso  1.000000 O
   O113       1.0     0.129644      0.005365      0.196040     Biso  1.000000 O
   O114       1.0     0.879690      0.917763      0.325499     Biso  1.000000 O
   O115       1.0     0.877388      0.244304      0.203672     Biso  1.000000 O
   O116       1.0     0.879085      0.363541      0.340425     Biso  1.000000 O
   O117       1.0     0.878015      0.366417      0.433817     Biso  1.000000 O
   O118       1.0     0.874990      0.872620      0.100580     Biso  1.000000 O
   O119       1.0     0.874880      0.376060      0.103531     Biso  1.000000 O
   O120       1.0     0.870367      0.087930      0.437627     Biso  1.000000 O
   O121       1.0     0.615274      0.225362      0.429518     Biso  1.000000 O
   O122       1.0     0.631805      0.233971      0.334136     Biso  1.000000 O
   O123       1.0     0.877191      0.094303      0.325705     Biso  1.000000 O
   O124       1.0     0.869672      0.741097      0.198815     Biso  1.000000 O
   O125       1.0     0.868925      0.647985      0.323994     Biso  1.000000 O
   O126       1.0     0.874631      0.657127      0.432327     Biso  1.000000 O
   O127       1.0     0.875010      0.127380      0.100580     Biso  1.000000 O
   O128       1.0     0.875120      0.623940      0.103531     Biso  1.000000 O
   O129       1.0     0.882300      0.938593      0.426890     Biso  1.000000 O
   O130       1.0     0.607675      0.792713      0.420475     Biso  1.000000 O
   O131       1.0     0.628522      0.775249      0.323462     Biso  1.000000 O
   O132       1.0     0.878424      0.222884      0.429645     Biso  1.000000 O
   O133       1.0     0.882386      0.234627      0.336690     Biso  1.000000 O
   O134       1.0     0.617456      0.918588      0.323218     Biso  1.000000 O
   O135       1.0     0.623425      0.251248      0.197876     Biso  1.000000 O
   O136       1.0     0.619071      0.371591      0.331793     Biso  1.000000 O
   O137       1.0     0.611228      0.368352      0.430941     Biso  1.000000 O
   O138       1.0     0.625010      0.872620      0.100580     Biso  1.000000 O
   O139       1.0     0.625120      0.376060      0.103531     Biso  1.000000 O
   O140       1.0     0.615698      0.090822      0.426913     Biso  1.000000 O
   O141       1.0     0.861007      0.797536      0.431841     Biso  1.000000 O
   O142       1.0     0.867109      0.774589      0.327936     Biso  1.000000 O
   O143       1.0     0.626239      0.101964      0.316661     Biso  1.000000 O
   O144       1.0     0.620245      0.747353      0.205789     Biso  1.000000 O
   O145       1.0     0.631576      0.632858      0.336033     Biso  1.000000 O
   O146       1.0     0.610175      0.647543      0.431453     Biso  1.000000 O
   O147       1.0     0.625000      0.127380      0.100580     Biso  1.000000 O
   O148       1.0     0.624880      0.623940      0.103531     Biso  1.000000 O
   O149       1.0     0.615001      0.920808      0.442556     Biso  1.000000 O
   O150       1.0     0.500000      0.060930      0.052285     Biso  1.000000 O
   O151       1.0     0.491840      0.295729      0.370502     Biso  1.000000 O
   O152       1.0     0.497558      0.302247      0.269456     Biso  1.000000 O
   O153       1.0     0.500000      0.311470      0.054553     Biso  1.000000 O
   O154       1.0     0.500000      0.317360      0.159716     Biso  1.000000 O
   O155       1.0     0.500000      0.065280      0.151753     Biso  1.000000 O
   O156       1.0     0.501748      0.856179      0.366301     Biso  1.000000 O
   O157       1.0     0.504107      0.060618      0.251997     Biso  1.000000 O
   O158       1.0     0.500340      0.439469      0.367690     Biso  1.000000 O
   O159       1.0     0.492092      0.437839      0.272041     Biso  1.000000 O
   O160       1.0     0.509386      0.186660      0.257892     Biso  1.000000 O
   O161       1.0     0.506172      0.562322      0.269814     Biso  1.000000 O
   O162       1.0     0.500000      0.560980      0.053011     Biso  1.000000 O
   O163       1.0     0.500000      0.563210      0.158070     Biso  1.000000 O
   O164       1.0     0.500000      0.189880      0.152064     Biso  1.000000 O
   O165       1.0     0.500000      0.187290      0.048844     Biso  1.000000 O
   O166       1.0     0.750000      0.939070      0.052285     Biso  1.000000 O
   O167       1.0     0.754592      0.704482      0.373623     Biso  1.000000 O
   O168       1.0     0.749791      0.703626      0.269854     Biso  1.000000 O
   O169       1.0     0.750000      0.688530      0.054553     Biso  1.000000 O
   O170       1.0     0.750000      0.682640      0.159716     Biso  1.000000 O
   O171       1.0     0.750000      0.934720      0.151753     Biso  1.000000 O
   O172       1.0     0.750922      0.151936      0.366107     Biso  1.000000 O
   O173       1.0     0.737137      0.942330      0.255003     Biso  1.000000 O
   O174       1.0     0.749585      0.566959      0.381803     Biso  1.000000 O
   O175       1.0     0.751231      0.566687      0.277098     Biso  1.000000 O
   O176       1.0     0.744193      0.820548      0.255735     Biso  1.000000 O
   O177       1.0     0.751797      0.447562      0.263060     Biso  1.000000 O
   O178       1.0     0.750000      0.439020      0.053011     Biso  1.000000 O
   O179       1.0     0.750000      0.436790      0.158070     Biso  1.000000 O
   O180       1.0     0.750000      0.810120      0.152064     Biso  1.000000 O
   O181       1.0     0.750000      0.812710      0.048844     Biso  1.000000 O
   O182       1.0     0.739532      0.013540      0.343541     Biso  1.000000 O
   O183       1.0     0.750000      0.059710      0.147393     Biso  1.000000 O
   O184       1.0     0.737770      0.066487      0.247194     Biso  1.000000 O
   O185       1.0     0.750000      0.065770      0.048029     Biso  1.000000 O
   O186       1.0     0.749363      0.287996      0.379530     Biso  1.000000 O
   O187       1.0     0.750000      0.314770      0.051899     Biso  1.000000 O
   O188       1.0     0.745308      0.300064      0.270638     Biso  1.000000 O
   O189       1.0     0.750000      0.314340      0.157284     Biso  1.000000 O
   O190       1.0     0.756058      0.873075      0.373002     Biso  1.000000 O
   O191       1.0     0.748131      0.439923      0.370065     Biso  1.000000 O
   O192       1.0     0.759473      0.182542      0.259217     Biso  1.000000 O
   O193       1.0     0.750000      0.562880      0.051855     Biso  1.000000 O
   O194       1.0     0.750000      0.562690      0.156735     Biso  1.000000 O
   O195       1.0     0.750000      0.184480      0.155015     Biso  1.000000 O
   O196       1.0     0.750000      0.191290      0.052181     Biso  1.000000 O
   O197       1.0     0.489018      0.006952      0.342368     Biso  1.000000 O
   O198       1.0     0.500000      0.940290      0.147393     Biso  1.000000 O
   O199       1.0     0.500375      0.941231      0.249326     Biso  1.000000 O
   O200       1.0     0.500000      0.934230      0.048029     Biso  1.000000 O
   O201       1.0     0.498254      0.716559      0.370802     Biso  1.000000 O
   O202       1.0     0.500000      0.685230      0.051899     Biso  1.000000 O
   O203       1.0     0.489569      0.700922      0.266077     Biso  1.000000 O
   O204       1.0     0.500000      0.685660      0.157284     Biso  1.000000 O
   O205       1.0     0.499352      0.155576      0.364439     Biso  1.000000 O
   O206       1.0     0.505244      0.568310      0.372480     Biso  1.000000 O
   O207       1.0     0.484090      0.819513      0.258241     Biso  1.000000 O
   O208       1.0     0.500000      0.437120      0.051855     Biso  1.000000 O
   O209       1.0     0.500000      0.437310      0.156735     Biso  1.000000 O
   O210       1.0     0.500000      0.815520      0.155015     Biso  1.000000 O
   O211       1.0     0.500000      0.808710      0.052181     Biso  1.000000 O
   O212       1.0     0.628536      0.505655      0.328234     Biso  1.000000 O
   O213       1.0     0.615551      0.496514      0.426043     Biso  1.000000 O
   O214       1.0     0.886750      0.483353      0.326829     Biso  1.000000 O
   O215       1.0     0.874473      0.500122      0.439569     Biso  1.000000 O
   O216       1.0     0.875000      0.746210      0.000000     Biso  1.000000 O
   O217       1.0     0.875000      0.253790      0.000000     Biso  1.000000 O
   O218       1.0     0.625000      0.253790      0.000000     Biso  1.000000 O
   O219       1.0     0.625000      0.746210      0.000000     Biso  1.000000 O
   O220       1.0     0.875000      0.000000      0.000000     Biso  1.000000 O
   O221       1.0     0.625000      0.000000      0.000000     Biso  1.000000 O
   O222       1.0     0.876041      0.504866      0.212390     Biso  1.000000 O
   O223       1.0     0.625954      0.496379      0.206519     Biso  1.000000 O
   O224       1.0     0.875000      0.500000      0.000000     Biso  1.000000 O
   O225       1.0     0.625000      0.500000      0.000000     Biso  1.000000 O
   O226       1.0     0.883677      0.004121      0.201337     Biso  1.000000 O
   O227       1.0     0.622812      0.005514      0.196016     Biso  1.000000 O
   O228       1.0     0.137527      0.507877      0.430085     Biso  1.000000 O
   O229       1.0     0.011432      0.583604      0.457724     Biso  1.000000 O
