# Supplementary material for: Influence of surface atomic structure demonstrated on oxygen incorporation mechanism at a model perovskite oxide
Source: Nat Commun. 2018 Sep 13;9:3710. doi: 10.1038/s41467-018-05685-5 (PMC6137039; doi:10.1038/s41467-018-05685-5)
Supplement: Supplementary file 3 — Supplementary Data 1 [file 41467_2018_5685_MOESM3_ESM.zip › SupplementaryInformation/SupplFig07/SupplFig07a.cif]

#======================================================================

# CRYSTAL DATA

#----------------------------------------------------------------------

data_VESTA_phase_1


_pd_phase_name                         ''
_cell_length_a                         15.58680
_cell_length_b                         11.02150
_cell_length_c                         31.74990
_cell_angle_alpha                      90
_cell_angle_beta                       90
_cell_angle_gamma                      90
_symmetry_space_group_name_H-M         'P 1'
_symmetry_Int_Tables_number            1

loop_
_symmetry_equiv_pos_as_xyz
   'x, y, z'

loop_
   _atom_site_label
   _atom_site_occupancy
   _atom_site_fract_x
   _atom_site_fract_y
   _atom_site_fract_z
   _atom_site_adp_type
   _atom_site_B_iso_or_equiv
   _atom_site_type_symbol
   O1         1.0     0.000000      0.000000      0.500000     Biso  1.000000 O
   O2         1.0     0.000000      0.244096      0.581384     Biso  1.000000 O
   O3         1.0     0.000000      0.009428      0.667302     Biso  1.000000 O
   O4         1.0     0.000000      0.023761      0.781376     Biso  1.000000 O
   O5         1.0     0.625000      0.125000      0.543960     Biso  1.000000 O
   O6         1.0     0.375000      0.125000      0.543960     Biso  1.000000 O
   O7         1.0     0.614208      0.380644      0.631204     Biso  1.000000 O
   O8         1.0     0.385792      0.380644      0.631204     Biso  1.000000 O
   O9         1.0     0.659654      0.108704      0.724104     Biso  1.000000 O
   O10        1.0     0.340346      0.108704      0.724104     Biso  1.000000 O
   O11        1.0     0.625000      0.375000      0.543960     Biso  1.000000 O
   O12        1.0     0.375000      0.375000      0.543960     Biso  1.000000 O
   O13        1.0     0.626119      0.133011      0.635500     Biso  1.000000 O
   O14        1.0     0.373881      0.133011      0.635500     Biso  1.000000 O
   O15        1.0     0.632242      0.361859      0.718123     Biso  1.000000 O
   O16        1.0     0.367758      0.361859      0.718123     Biso  1.000000 O
   O17        1.0     0.500000      0.000000      0.500000     Biso  1.000000 O
   O18        1.0     0.500000      0.244369      0.583021     Biso  1.000000 O
   O19        1.0     0.500000      0.013164      0.680068     Biso  1.000000 O
   O20        1.0     0.875000      0.125000      0.543960     Biso  1.000000 O
   O21        1.0     0.125000      0.125000      0.543960     Biso  1.000000 O
   O22        1.0     0.883675      0.362417      0.632912     Biso  1.000000 O
   O23        1.0     0.116325      0.362417      0.632912     Biso  1.000000 O
   O24        1.0     0.877556      0.125542      0.716672     Biso  1.000000 O
   O25        1.0     0.122444      0.125542      0.716672     Biso  1.000000 O
   O26        1.0     0.875000      0.375000      0.543960     Biso  1.000000 O
   O27        1.0     0.125000      0.375000      0.543960     Biso  1.000000 O
   O28        1.0     0.869224      0.119723      0.628027     Biso  1.000000 O
   O29        1.0     0.130776      0.119723      0.628027     Biso  1.000000 O
   O30        1.0     0.883490      0.387546      0.721305     Biso  1.000000 O
   O31        1.0     0.116510      0.387546      0.721305     Biso  1.000000 O
   O32        1.0     0.750000      0.000000      0.500000     Biso  1.000000 O
   O33        1.0     0.250000      0.000000      0.500000     Biso  1.000000 O
   O34        1.0     0.748766      0.255410      0.584916     Biso  1.000000 O
   O35        1.0     0.251234      0.255410      0.584916     Biso  1.000000 O
   O36        1.0     0.751858      0.483716      0.667221     Biso  1.000000 O
   O37        1.0     0.248142      0.483716      0.667221     Biso  1.000000 O
   O38        1.0     0.794356      0.022722      0.790430     Biso  1.000000 O
   O39        1.0     0.205644      0.022722      0.790430     Biso  1.000000 O
   O40        1.0     0.680696      0.237394      0.801288     Biso  1.000000 O
   O41        1.0     0.319304      0.237394      0.801288     Biso  1.000000 O
   O42        1.0     0.607989      0.481422      0.800713     Biso  1.000000 O
   O43        1.0     0.392011      0.481422      0.800713     Biso  1.000000 O
   O44        1.0     0.500000      0.267690      0.769057     Biso  1.000000 O
   O45        1.0     0.000000      0.500000      0.500000     Biso  1.000000 O
   O46        1.0     0.000000      0.744096      0.581384     Biso  1.000000 O
   O47        1.0     0.000000      0.509428      0.667302     Biso  1.000000 O
   O48        1.0     0.000000      0.523761      0.781376     Biso  1.000000 O
   O49        1.0     0.625000      0.625000      0.543960     Biso  1.000000 O
   O50        1.0     0.375000      0.625000      0.543960     Biso  1.000000 O
   O51        1.0     0.614208      0.880644      0.631204     Biso  1.000000 O
   O52        1.0     0.385792      0.880644      0.631204     Biso  1.000000 O
   O53        1.0     0.659654      0.608704      0.724104     Biso  1.000000 O
   O54        1.0     0.340346      0.608704      0.724104     Biso  1.000000 O
   O55        1.0     0.625000      0.875000      0.543960     Biso  1.000000 O
   O56        1.0     0.375000      0.875000      0.543960     Biso  1.000000 O
   O57        1.0     0.626119      0.633011      0.635500     Biso  1.000000 O
   O58        1.0     0.373881      0.633011      0.635500     Biso  1.000000 O
   O59        1.0     0.632242      0.861859      0.718123     Biso  1.000000 O
   O60        1.0     0.367758      0.861859      0.718123     Biso  1.000000 O
   O61        1.0     0.500000      0.500000      0.500000     Biso  1.000000 O
   O62        1.0     0.500000      0.744369      0.583021     Biso  1.000000 O
   O63        1.0     0.500000      0.513164      0.680068     Biso  1.000000 O
   O64        1.0     0.875000      0.625000      0.543960     Biso  1.000000 O
   O65        1.0     0.125000      0.625000      0.543960     Biso  1.000000 O
   O66        1.0     0.883675      0.862417      0.632912     Biso  1.000000 O
   O67        1.0     0.116325      0.862417      0.632912     Biso  1.000000 O
   O68        1.0     0.877556      0.625542      0.716672     Biso  1.000000 O
   O69        1.0     0.122444      0.625542      0.716672     Biso  1.000000 O
   O70        1.0     0.875000      0.875000      0.543960     Biso  1.000000 O
   O71        1.0     0.125000      0.875000      0.543960     Biso  1.000000 O
   O72        1.0     0.869224      0.619723      0.628027     Biso  1.000000 O
   O73        1.0     0.130776      0.619723      0.628027     Biso  1.000000 O
   O74        1.0     0.883490      0.887546      0.721305     Biso  1.000000 O
   O75        1.0     0.116510      0.887546      0.721305     Biso  1.000000 O
   O76        1.0     0.750000      0.500000      0.500000     Biso  1.000000 O
   O77        1.0     0.250000      0.500000      0.500000     Biso  1.000000 O
   O78        1.0     0.748766      0.755410      0.584916     Biso  1.000000 O
   O79        1.0     0.251234      0.755410      0.584916     Biso  1.000000 O
   O80        1.0     0.751858      0.983716      0.667221     Biso  1.000000 O
   O81        1.0     0.248142      0.983716      0.667221     Biso  1.000000 O
   O82        1.0     0.794356      0.522722      0.790430     Biso  1.000000 O
   O83        1.0     0.205644      0.522722      0.790430     Biso  1.000000 O
   O84        1.0     0.680696      0.737394      0.801288     Biso  1.000000 O
   O85        1.0     0.319304      0.737394      0.801288     Biso  1.000000 O
   O86        1.0     0.607989      0.981422      0.800713     Biso  1.000000 O
   O87        1.0     0.392011      0.981422      0.800713     Biso  1.000000 O
   O88        1.0     0.500000      0.767690      0.769057     Biso  1.000000 O
   Sr1        1.0     0.000000      0.250000      0.500000     Biso  1.000000 Sr
   Sr2        1.0     0.000000      0.000450      0.586190     Biso  1.000000 Sr
   Sr3        1.0     0.000000      0.253896      0.685475     Biso  1.000000 Sr
   Sr4        1.0     0.500000      0.250000      0.500000     Biso  1.000000 Sr
   Sr5        1.0     0.500000      0.003750      0.588270     Biso  1.000000 Sr
   Sr6        1.0     0.500000      0.253038      0.680807     Biso  1.000000 Sr
   Sr7        1.0     0.750000      0.250000      0.500000     Biso  1.000000 Sr
   Sr8        1.0     0.250000      0.250000      0.500000     Biso  1.000000 Sr
   Sr9        1.0     0.747240      0.001860      0.586600     Biso  1.000000 Sr
   Sr10       1.0     0.252760      0.001860      0.586600     Biso  1.000000 Sr
   Sr11       1.0     0.755547      0.251657      0.680619     Biso  1.000000 Sr
   Sr12       1.0     0.244453      0.251657      0.680619     Biso  1.000000 Sr
   Sr13       1.0     0.000000      0.750000      0.500000     Biso  1.000000 Sr
   Sr14       1.0     0.000000      0.500450      0.586190     Biso  1.000000 Sr
   Sr15       1.0     0.000000      0.753896      0.685475     Biso  1.000000 Sr
   Sr16       1.0     0.500000      0.750000      0.500000     Biso  1.000000 Sr
   Sr17       1.0     0.500000      0.503750      0.588270     Biso  1.000000 Sr
   Sr18       1.0     0.500000      0.753038      0.680807     Biso  1.000000 Sr
   Sr19       1.0     0.750000      0.750000      0.500000     Biso  1.000000 Sr
   Sr20       1.0     0.250000      0.750000      0.500000     Biso  1.000000 Sr
   Sr21       1.0     0.747240      0.501860      0.586600     Biso  1.000000 Sr
   Sr22       1.0     0.252760      0.501860      0.586600     Biso  1.000000 Sr
   Sr23       1.0     0.755547      0.751656      0.680619     Biso  1.000000 Sr
   Sr24       1.0     0.244453      0.751656      0.680619     Biso  1.000000 Sr
   Ti1        1.0     0.688356      0.085416      0.779707     Biso  1.000000 Ti
   Ti2        1.0     0.311644      0.085416      0.779707     Biso  1.000000 Ti
   Ti3        1.0     0.891606      0.012967      0.758446     Biso  1.000000 Ti
   Ti4        1.0     0.108394      0.012967      0.758446     Biso  1.000000 Ti
   Ti5        1.0     0.606055      0.336886      0.773734     Biso  1.000000 Ti
   Ti6        1.0     0.393945      0.336886      0.773734     Biso  1.000000 Ti
   Ti7        1.0     0.625000      0.000000      0.500000     Biso  1.000000 Ti
   Ti8        1.0     0.375000      0.000000      0.500000     Biso  1.000000 Ti
   Ti9        1.0     0.624530      0.253550      0.588710     Biso  1.000000 Ti
   Ti10       1.0     0.375470      0.253550      0.588710     Biso  1.000000 Ti
   Ti11       1.0     0.627074      0.001654      0.675651     Biso  1.000000 Ti
   Ti12       1.0     0.372926      0.001654      0.675651     Biso  1.000000 Ti
   Ti13       1.0     0.875000      0.000000      0.500000     Biso  1.000000 Ti
   Ti14       1.0     0.125000      0.000000      0.500000     Biso  1.000000 Ti
   Ti15       1.0     0.876140      0.249200      0.587330     Biso  1.000000 Ti
   Ti16       1.0     0.123860      0.249200      0.587330     Biso  1.000000 Ti
   Ti17       1.0     0.875628      0.498360      0.669892     Biso  1.000000 Ti
   Ti18       1.0     0.124372      0.498360      0.669892     Biso  1.000000 Ti
   Ti19       1.0     0.688356      0.585416      0.779707     Biso  1.000000 Ti
   Ti20       1.0     0.311644      0.585416      0.779707     Biso  1.000000 Ti
   Ti21       1.0     0.891606      0.512967      0.758446     Biso  1.000000 Ti
   Ti22       1.0     0.108394      0.512967      0.758446     Biso  1.000000 Ti
   Ti23       1.0     0.606055      0.836886      0.773734     Biso  1.000000 Ti
   Ti24       1.0     0.393945      0.836886      0.773734     Biso  1.000000 Ti
   Ti25       1.0     0.625000      0.500000      0.500000     Biso  1.000000 Ti
   Ti26       1.0     0.375000      0.500000      0.500000     Biso  1.000000 Ti
   Ti27       1.0     0.624530      0.753550      0.588710     Biso  1.000000 Ti
   Ti28       1.0     0.375470      0.753550      0.588710     Biso  1.000000 Ti
   Ti29       1.0     0.627074      0.501654      0.675651     Biso  1.000000 Ti
   Ti30       1.0     0.372926      0.501654      0.675651     Biso  1.000000 Ti
   Ti31       1.0     0.875000      0.500000      0.500000     Biso  1.000000 Ti
   Ti32       1.0     0.125000      0.500000      0.500000     Biso  1.000000 Ti
   Ti33       1.0     0.876140      0.749200      0.587330     Biso  1.000000 Ti
   Ti34       1.0     0.123860      0.749200      0.587330     Biso  1.000000 Ti
   Ti35       1.0     0.875628      0.998360      0.669892     Biso  1.000000 Ti
   Ti36       1.0     0.124372      0.998360      0.669892     Biso  1.000000 Ti
