# Supplementary material for: Influence of surface atomic structure demonstrated on oxygen incorporation mechanism at a model perovskite oxide
Source: Nat Commun. 2018 Sep 13;9:3710. doi: 10.1038/s41467-018-05685-5 (PMC6137039; doi:10.1038/s41467-018-05685-5)
Supplement: Supplementary file 3 — Supplementary Data 1 [file 41467_2018_5685_MOESM3_ESM.zip › SupplementaryInformation/SupplFig07/SupplFig07b.cif]

#======================================================================

# CRYSTAL DATA

#----------------------------------------------------------------------

data_VESTA_phase_1


_pd_phase_name                         ''
_cell_length_a                         15.58680
_cell_length_b                         22.04300
_cell_length_c                         27.00000
_cell_angle_alpha                      90
_cell_angle_beta                       90
_cell_angle_gamma                      90
_symmetry_space_group_name_H-M         'P 1'
_symmetry_Int_Tables_number            1

loop_
_symmetry_equiv_pos_as_xyz
   'x, y, z'

loop_
   _atom_site_label
   _atom_site_occupancy
   _atom_site_fract_x
   _atom_site_fract_y
   _atom_site_fract_z
   _atom_site_adp_type
   _atom_site_B_iso_or_equiv
   _atom_site_type_symbol
   Ti1        1.0     0.374550      0.144492      0.388866     Biso  1.000000 Ti
   Ti2        1.0     0.371575      0.291263      0.390512     Biso  1.000000 Ti
   Ti3        1.0     0.371382      0.428289      0.392260     Biso  1.000000 Ti
   Ti4        1.0     0.375450      0.855509      0.388866     Biso  1.000000 Ti
   Ti5        1.0     0.378424      0.708738      0.390511     Biso  1.000000 Ti
   Ti6        1.0     0.378618      0.571710      0.392260     Biso  1.000000 Ti
   Ti7        1.0     0.125449      0.144491      0.388865     Biso  1.000000 Ti
   Ti8        1.0     0.128417      0.291262      0.390511     Biso  1.000000 Ti
   Ti9        1.0     0.128616      0.428289      0.392260     Biso  1.000000 Ti
   Ti10       1.0     0.124551      0.855510      0.388866     Biso  1.000000 Ti
   Ti11       1.0     0.121581      0.708739      0.390511     Biso  1.000000 Ti
   Ti12       1.0     0.121384      0.571712      0.392258     Biso  1.000000 Ti
   Ti13       1.0     0.000000      0.000000      0.000000     Biso  1.000000 Ti
   Ti14       1.0     0.250000      0.000000      0.000000     Biso  1.000000 Ti
   Ti15       1.0     0.999971      0.999965      0.199268     Biso  1.000000 Ti
   Ti16       1.0     0.000000      0.077547      0.316587     Biso  1.000000 Ti
   Ti17       1.0     0.000000      0.126020      0.101159     Biso  1.000000 Ti
   Ti18       1.0     0.999988      0.230917      0.313767     Biso  1.000000 Ti
   Ti19       1.0     0.000008      0.250236      0.203338     Biso  1.000000 Ti
   Ti20       1.0     0.000000      0.251970      0.000000     Biso  1.000000 Ti
   Ti21       1.0     0.999999      0.368103      0.321389     Biso  1.000000 Ti
   Ti22       1.0     0.000000      0.375530      0.104895     Biso  1.000000 Ti
   Ti23       1.0     0.000006      0.499515      0.205214     Biso  1.000000 Ti
   Ti24       1.0     0.000000      0.748030      0.000044     Biso  1.000000 Ti
   Ti25       1.0     0.249971      0.000035      0.199266     Biso  1.000000 Ti
   Ti26       1.0     0.250002      0.922454      0.316588     Biso  1.000000 Ti
   Ti27       1.0     0.250000      0.873980      0.101159     Biso  1.000000 Ti
   Ti28       1.0     0.249999      0.769082      0.313768     Biso  1.000000 Ti
   Ti29       1.0     0.249989      0.749764      0.203338     Biso  1.000000 Ti
   Ti30       1.0     0.250000      0.748030      0.000000     Biso  1.000000 Ti
   Ti31       1.0     0.250003      0.631896      0.321388     Biso  1.000000 Ti
   Ti32       1.0     0.250000      0.624470      0.104895     Biso  1.000000 Ti
   Ti33       1.0     0.250005      0.500485      0.205214     Biso  1.000000 Ti
   Ti34       1.0     0.250000      0.251970      0.000044     Biso  1.000000 Ti
   Ti35       1.0     0.250003      0.079120      0.316038     Biso  1.000000 Ti
   Ti36       1.0     0.250000      0.125680      0.100862     Biso  1.000000 Ti
   Ti37       1.0     0.250006      0.247862      0.203277     Biso  1.000000 Ti
   Ti38       1.0     0.249988      0.244492      0.309326     Biso  1.000000 Ti
   Ti39       1.0     0.250000      0.375870      0.104525     Biso  1.000000 Ti
   Ti40       1.0     0.249997      0.493682      0.317878     Biso  1.000000 Ti
   Ti41       1.0     0.000000      0.920881      0.316039     Biso  1.000000 Ti
   Ti42       1.0     0.000000      0.874320      0.100862     Biso  1.000000 Ti
   Ti43       1.0     0.999993      0.752137      0.203277     Biso  1.000000 Ti
   Ti44       1.0     0.999996      0.755507      0.309325     Biso  1.000000 Ti
   Ti45       1.0     0.000000      0.624130      0.104525     Biso  1.000000 Ti
   Ti46       1.0     0.999997      0.506318      0.317877     Biso  1.000000 Ti
   Ti47       1.0     0.250000      0.500000      0.000000     Biso  1.000000 Ti
   Ti48       1.0     0.000000      0.500000      0.000000     Biso  1.000000 Ti
   Ti49       1.0     0.874550      0.144492      0.388866     Biso  1.000000 Ti
   Ti50       1.0     0.871575      0.291263      0.390512     Biso  1.000000 Ti
   Ti51       1.0     0.871382      0.428289      0.392260     Biso  1.000000 Ti
   Ti52       1.0     0.875450      0.855509      0.388866     Biso  1.000000 Ti
   Ti53       1.0     0.878424      0.708738      0.390511     Biso  1.000000 Ti
   Ti54       1.0     0.878618      0.571710      0.392260     Biso  1.000000 Ti
   Ti55       1.0     0.625449      0.144491      0.388865     Biso  1.000000 Ti
   Ti56       1.0     0.628417      0.291262      0.390511     Biso  1.000000 Ti
   Ti57       1.0     0.628616      0.428289      0.392260     Biso  1.000000 Ti
   Ti58       1.0     0.624551      0.855510      0.388865     Biso  1.000000 Ti
   Ti59       1.0     0.621581      0.708739      0.390511     Biso  1.000000 Ti
   Ti60       1.0     0.621384      0.571712      0.392258     Biso  1.000000 Ti
   Ti61       1.0     0.500000      0.000000      0.000000     Biso  1.000000 Ti
   Ti62       1.0     0.750000      0.000000      0.000000     Biso  1.000000 Ti
   Ti63       1.0     0.499971      0.999965      0.199268     Biso  1.000000 Ti
   Ti64       1.0     0.500000      0.077547      0.316587     Biso  1.000000 Ti
   Ti65       1.0     0.500000      0.126020      0.101159     Biso  1.000000 Ti
   Ti66       1.0     0.499988      0.230917      0.313767     Biso  1.000000 Ti
   Ti67       1.0     0.500008      0.250236      0.203338     Biso  1.000000 Ti
   Ti68       1.0     0.500000      0.251970      0.000000     Biso  1.000000 Ti
   Ti69       1.0     0.499999      0.368103      0.321390     Biso  1.000000 Ti
   Ti70       1.0     0.500000      0.375530      0.104895     Biso  1.000000 Ti
   Ti71       1.0     0.500006      0.499515      0.205214     Biso  1.000000 Ti
   Ti72       1.0     0.500000      0.748030      0.000044     Biso  1.000000 Ti
   Ti73       1.0     0.749971      0.000035      0.199266     Biso  1.000000 Ti
   Ti74       1.0     0.750002      0.922454      0.316588     Biso  1.000000 Ti
   Ti75       1.0     0.750000      0.873980      0.101159     Biso  1.000000 Ti
   Ti76       1.0     0.749999      0.769082      0.313768     Biso  1.000000 Ti
   Ti77       1.0     0.749989      0.749764      0.203338     Biso  1.000000 Ti
   Ti78       1.0     0.750000      0.748030      0.000000     Biso  1.000000 Ti
   Ti79       1.0     0.750003      0.631896      0.321388     Biso  1.000000 Ti
   Ti80       1.0     0.750000      0.624470      0.104895     Biso  1.000000 Ti
   Ti81       1.0     0.750005      0.500485      0.205214     Biso  1.000000 Ti
   Ti82       1.0     0.750000      0.251970      0.000044     Biso  1.000000 Ti
   Ti83       1.0     0.750003      0.079120      0.316038     Biso  1.000000 Ti
   Ti84       1.0     0.750000      0.125680      0.100862     Biso  1.000000 Ti
   Ti85       1.0     0.750006      0.247862      0.203277     Biso  1.000000 Ti
   Ti86       1.0     0.749989      0.244492      0.309326     Biso  1.000000 Ti
   Ti87       1.0     0.750000      0.375870      0.104525     Biso  1.000000 Ti
   Ti88       1.0     0.749997      0.493682      0.317878     Biso  1.000000 Ti
   Ti89       1.0     0.500000      0.920882      0.316039     Biso  1.000000 Ti
   Ti90       1.0     0.500000      0.874320      0.100862     Biso  1.000000 Ti
   Ti91       1.0     0.499993      0.752137      0.203277     Biso  1.000000 Ti
   Ti92       1.0     0.499996      0.755508      0.309325     Biso  1.000000 Ti
   Ti93       1.0     0.500000      0.624130      0.104525     Biso  1.000000 Ti
   Ti94       1.0     0.499997      0.506318      0.317877     Biso  1.000000 Ti
   Ti95       1.0     0.750000      0.500000      0.000000     Biso  1.000000 Ti
   Ti96       1.0     0.500000      0.500000      0.000000     Biso  1.000000 Ti
   Sr1        1.0     0.374625      0.873925      0.211283     Biso  1.000000 Sr
   Sr2        1.0     0.119217      0.626197      0.222993     Biso  1.000000 Sr
   Sr3        1.0     0.124760      0.749160      0.102389     Biso  1.000000 Sr
   Sr4        1.0     0.375370      0.126075      0.211282     Biso  1.000000 Sr
   Sr5        1.0     0.130785      0.373803      0.222993     Biso  1.000000 Sr
   Sr6        1.0     0.125250      0.250840      0.102389     Biso  1.000000 Sr
   Sr7        1.0     0.380782      0.626197      0.222991     Biso  1.000000 Sr
   Sr8        1.0     0.375250      0.749160      0.102389     Biso  1.000000 Sr
   Sr9        1.0     0.125366      0.873925      0.211285     Biso  1.000000 Sr
   Sr10       1.0     0.369221      0.373802      0.222992     Biso  1.000000 Sr
   Sr11       1.0     0.374750      0.250840      0.102389     Biso  1.000000 Sr
   Sr12       1.0     0.124630      0.126075      0.211284     Biso  1.000000 Sr
   Sr13       1.0     0.250001      0.002821      0.434416     Biso  1.000000 Sr
   Sr14       1.0     1.000000      0.997180      0.434416     Biso  1.000000 Sr
   Sr15       1.0     0.125000      0.874110      0.000000     Biso  1.000000 Sr
   Sr16       1.0     0.125000      0.125890      0.000000     Biso  1.000000 Sr
   Sr17       1.0     0.375000      0.125890      0.000000     Biso  1.000000 Sr
   Sr18       1.0     0.375000      0.874110      0.000000     Biso  1.000000 Sr
   Sr19       1.0     0.125000      0.500000      0.104095     Biso  1.000000 Sr
   Sr20       1.0     0.375000      0.500000      0.104095     Biso  1.000000 Sr
   Sr21       1.0     0.125000      0.000000      0.100343     Biso  1.000000 Sr
   Sr22       1.0     0.375000      0.000000      0.100343     Biso  1.000000 Sr
   Sr23       1.0     0.375000      0.623800      0.000000     Biso  1.000000 Sr
   Sr24       1.0     0.375000      0.376200      0.000000     Biso  1.000000 Sr
   Sr25       1.0     0.125000      0.376200      0.000000     Biso  1.000000 Sr
   Sr26       1.0     0.125000      0.623800      0.000000     Biso  1.000000 Sr
   Sr27       1.0     0.874625      0.873925      0.211283     Biso  1.000000 Sr
   Sr28       1.0     0.619217      0.626197      0.222993     Biso  1.000000 Sr
   Sr29       1.0     0.624760      0.749160      0.102389     Biso  1.000000 Sr
   Sr30       1.0     0.875370      0.126075      0.211282     Biso  1.000000 Sr
   Sr31       1.0     0.630785      0.373803      0.222993     Biso  1.000000 Sr
   Sr32       1.0     0.625250      0.250840      0.102389     Biso  1.000000 Sr
   Sr33       1.0     0.880782      0.626197      0.222991     Biso  1.000000 Sr
   Sr34       1.0     0.875250      0.749160      0.102389     Biso  1.000000 Sr
   Sr35       1.0     0.625366      0.873925      0.211285     Biso  1.000000 Sr
   Sr36       1.0     0.869221      0.373802      0.222992     Biso  1.000000 Sr
   Sr37       1.0     0.874750      0.250840      0.102389     Biso  1.000000 Sr
   Sr38       1.0     0.624630      0.126075      0.211284     Biso  1.000000 Sr
   Sr39       1.0     0.750001      0.002821      0.434416     Biso  1.000000 Sr
   Sr40       1.0     0.500000      0.997180      0.434416     Biso  1.000000 Sr
   Sr41       1.0     0.625000      0.874110      0.000000     Biso  1.000000 Sr
   Sr42       1.0     0.625000      0.125890      0.000000     Biso  1.000000 Sr
   Sr43       1.0     0.875000      0.125890      0.000000     Biso  1.000000 Sr
   Sr44       1.0     0.875000      0.874110      0.000000     Biso  1.000000 Sr
   Sr45       1.0     0.625000      0.500000      0.104095     Biso  1.000000 Sr
   Sr46       1.0     0.875000      0.500000      0.104095     Biso  1.000000 Sr
   Sr47       1.0     0.625000      0.000000      0.100343     Biso  1.000000 Sr
   Sr48       1.0     0.875000      0.000000      0.100343     Biso  1.000000 Sr
   Sr49       1.0     0.875000      0.623800      0.000000     Biso  1.000000 Sr
   Sr50       1.0     0.875000      0.376200      0.000000     Biso  1.000000 Sr
   Sr51       1.0     0.625000      0.376200      0.000000     Biso  1.000000 Sr
   Sr52       1.0     0.625000      0.623800      0.000000     Biso  1.000000 Sr
   O1         1.0     0.374864      0.904462      0.321485     Biso  1.000000 O
   O2         1.0     0.375427      0.249577      0.202318     Biso  1.000000 O
   O3         1.0     0.381436      0.363773      0.336365     Biso  1.000000 O
   O4         1.0     0.372148      0.359703      0.431567     Biso  1.000000 O
   O5         1.0     0.374990      0.872620      0.100580     Biso  1.000000 O
   O6         1.0     0.374880      0.376060      0.103531     Biso  1.000000 O
   O7         1.0     0.380271      0.078247      0.427933     Biso  1.000000 O
   O8         1.0     0.120873      0.216923      0.424296     Biso  1.000000 O
   O9         1.0     0.125701      0.233375      0.326826     Biso  1.000000 O
   O10        1.0     0.375137      0.095539      0.321485     Biso  1.000000 O
   O11        1.0     0.374574      0.750423      0.202318     Biso  1.000000 O
   O12        1.0     0.368564      0.636227      0.336365     Biso  1.000000 O
   O13        1.0     0.377851      0.640297      0.431566     Biso  1.000000 O
   O14        1.0     0.375010      0.127380      0.100580     Biso  1.000000 O
   O15        1.0     0.375120      0.623940      0.103531     Biso  1.000000 O
   O16        1.0     0.369729      0.921754      0.427933     Biso  1.000000 O
   O17        1.0     0.129127      0.783078      0.424295     Biso  1.000000 O
   O18        1.0     0.124299      0.766626      0.326825     Biso  1.000000 O
   O19        1.0     0.379124      0.216924      0.424295     Biso  1.000000 O
   O20        1.0     0.374295      0.233374      0.326826     Biso  1.000000 O
   O21        1.0     0.125138      0.904462      0.321485     Biso  1.000000 O
   O22        1.0     0.124572      0.249577      0.202319     Biso  1.000000 O
   O23        1.0     0.118560      0.363773      0.336364     Biso  1.000000 O
   O24        1.0     0.127847      0.359703      0.431566     Biso  1.000000 O
   O25        1.0     0.125010      0.872620      0.100580     Biso  1.000000 O
   O26        1.0     0.125120      0.376060      0.103531     Biso  1.000000 O
   O27        1.0     0.119729      0.078246      0.427932     Biso  1.000000 O
   O28        1.0     0.370876      0.783076      0.424296     Biso  1.000000 O
   O29        1.0     0.375704      0.766625      0.326826     Biso  1.000000 O
   O30        1.0     0.124863      0.095539      0.321484     Biso  1.000000 O
   O31        1.0     0.125427      0.750423      0.202319     Biso  1.000000 O
   O32        1.0     0.131441      0.636226      0.336363     Biso  1.000000 O
   O33        1.0     0.122154      0.640298      0.431565     Biso  1.000000 O
   O34        1.0     0.125000      0.127380      0.100580     Biso  1.000000 O
   O35        1.0     0.124880      0.623940      0.103531     Biso  1.000000 O
   O36        1.0     0.130272      0.921755      0.427933     Biso  1.000000 O
   O37        1.0     0.000000      0.060930      0.052285     Biso  1.000000 O
   O38        1.0     0.999999      0.292696      0.370100     Biso  1.000000 O
   O39        1.0     0.999997      0.303582      0.268494     Biso  1.000000 O
   O40        1.0     0.000000      0.311470      0.054553     Biso  1.000000 O
   O41        1.0     0.000000      0.317360      0.159716     Biso  1.000000 O
   O42        1.0     0.000000      0.065280      0.151753     Biso  1.000000 O
   O43        1.0     0.000001      0.856705      0.369099     Biso  1.000000 O
   O44        1.0     0.000002      0.064519      0.250976     Biso  1.000000 O
   O45        1.0     1.000000      0.434084      0.371779     Biso  1.000000 O
   O46        1.0     0.000000      0.431688      0.269162     Biso  1.000000 O
   O47        1.0     0.999999      0.184622      0.256985     Biso  1.000000 O
   O48        1.0     0.999999      0.556448      0.262853     Biso  1.000000 O
   O49        1.0     0.000000      0.560980      0.053011     Biso  1.000000 O
   O50        1.0     0.000000      0.563210      0.158070     Biso  1.000000 O
   O51        1.0     0.000000      0.189880      0.152064     Biso  1.000000 O
   O52        1.0     0.000000      0.187290      0.048844     Biso  1.000000 O
   O53        1.0     0.250000      0.939070      0.052285     Biso  1.000000 O
   O54        1.0     0.250001      0.707304      0.370100     Biso  1.000000 O
   O55        1.0     0.250002      0.696418      0.268494     Biso  1.000000 O
   O56        1.0     0.250000      0.688530      0.054553     Biso  1.000000 O
   O57        1.0     0.250000      0.682640      0.159716     Biso  1.000000 O
   O58        1.0     0.250000      0.934720      0.151753     Biso  1.000000 O
   O59        1.0     0.250000      0.143296      0.369098     Biso  1.000000 O
   O60        1.0     0.250002      0.935481      0.250976     Biso  1.000000 O
   O61        1.0     0.250000      0.565914      0.371775     Biso  1.000000 O
   O62        1.0     0.250001      0.568311      0.269161     Biso  1.000000 O
   O63        1.0     0.250000      0.815378      0.256985     Biso  1.000000 O
   O64        1.0     0.250000      0.443551      0.262853     Biso  1.000000 O
   O65        1.0     0.250000      0.439020      0.053011     Biso  1.000000 O
   O66        1.0     0.250000      0.436790      0.158070     Biso  1.000000 O
   O67        1.0     0.250000      0.810120      0.152064     Biso  1.000000 O
   O68        1.0     0.250000      0.812710      0.048844     Biso  1.000000 O
   O69        1.0     0.250001      0.000917      0.344532     Biso  1.000000 O
   O70        1.0     0.250000      0.059710      0.147393     Biso  1.000000 O
   O71        1.0     0.250003      0.065906      0.249523     Biso  1.000000 O
   O72        1.0     0.250000      0.065770      0.048029     Biso  1.000000 O
   O73        1.0     0.249996      0.285905      0.375634     Biso  1.000000 O
   O74        1.0     0.250000      0.314770      0.051899     Biso  1.000000 O
   O75        1.0     0.249997      0.304580      0.262373     Biso  1.000000 O
   O76        1.0     0.250000      0.314340      0.157284     Biso  1.000000 O
   O77        1.0     0.250000      0.848149      0.361844     Biso  1.000000 O
   O78        1.0     0.249998      0.437118      0.372844     Biso  1.000000 O
   O79        1.0     0.250000      0.185737      0.259449     Biso  1.000000 O
   O80        1.0     0.250000      0.562880      0.051855     Biso  1.000000 O
   O81        1.0     0.250000      0.562690      0.156735     Biso  1.000000 O
   O82        1.0     0.250000      0.184480      0.155015     Biso  1.000000 O
   O83        1.0     0.250000      0.191290      0.052181     Biso  1.000000 O
   O84        1.0     0.999999      0.999084      0.344532     Biso  1.000000 O
   O85        1.0     0.000000      0.940290      0.147393     Biso  1.000000 O
   O86        1.0     0.000001      0.934094      0.249523     Biso  1.000000 O
   O87        1.0     0.000000      0.934230      0.048029     Biso  1.000000 O
   O88        1.0     0.000003      0.714095      0.375634     Biso  1.000000 O
   O89        1.0     0.000000      0.685230      0.051899     Biso  1.000000 O
   O90        1.0     0.999999      0.695419      0.262371     Biso  1.000000 O
   O91        1.0     0.000000      0.685660      0.157284     Biso  1.000000 O
   O92        1.0     1.000000      0.151852      0.361844     Biso  1.000000 O
   O93        1.0     0.000002      0.562882      0.372844     Biso  1.000000 O
   O94        1.0     0.000000      0.814263      0.259449     Biso  1.000000 O
   O95        1.0     0.000000      0.437120      0.051855     Biso  1.000000 O
   O96        1.0     0.000000      0.437310      0.156735     Biso  1.000000 O
   O97        1.0     0.000000      0.815520      0.155015     Biso  1.000000 O
   O98        1.0     0.000000      0.808710      0.052181     Biso  1.000000 O
   O99        1.0     0.125000      0.500000      0.330526     Biso  1.000000 O
   O100       1.0     0.125000      0.500001      0.428724     Biso  1.000000 O
   O101       1.0     0.375000      0.500000      0.330527     Biso  1.000000 O
   O102       1.0     0.375000      0.500000      0.428725     Biso  1.000000 O
   O103       1.0     0.375000      0.746210      0.000000     Biso  1.000000 O
   O104       1.0     0.375000      0.253790      0.000000     Biso  1.000000 O
   O105       1.0     0.125000      0.253790      0.000000     Biso  1.000000 O
   O106       1.0     0.125000      0.746210      0.000000     Biso  1.000000 O
   O107       1.0     0.375000      0.000000      0.000000     Biso  1.000000 O
   O108       1.0     0.125000      0.000000      0.000000     Biso  1.000000 O
   O109       1.0     0.375000      0.500000      0.206405     Biso  1.000000 O
   O110       1.0     0.125000      0.500000      0.206405     Biso  1.000000 O
   O111       1.0     0.375000      0.500000      0.000000     Biso  1.000000 O
   O112       1.0     0.125000      0.500000      0.000000     Biso  1.000000 O
   O113       1.0     0.375002      1.000000      0.198700     Biso  1.000000 O
   O114       1.0     0.125002      1.000000      0.198700     Biso  1.000000 O
   O115       1.0     0.874864      0.904462      0.321485     Biso  1.000000 O
   O116       1.0     0.875427      0.249577      0.202318     Biso  1.000000 O
   O117       1.0     0.881436      0.363773      0.336365     Biso  1.000000 O
   O118       1.0     0.872148      0.359703      0.431567     Biso  1.000000 O
   O119       1.0     0.874990      0.872620      0.100580     Biso  1.000000 O
   O120       1.0     0.874880      0.376060      0.103531     Biso  1.000000 O
   O121       1.0     0.880271      0.078247      0.427933     Biso  1.000000 O
   O122       1.0     0.620873      0.216923      0.424296     Biso  1.000000 O
   O123       1.0     0.625702      0.233374      0.326826     Biso  1.000000 O
   O124       1.0     0.875137      0.095539      0.321485     Biso  1.000000 O
   O125       1.0     0.874574      0.750423      0.202318     Biso  1.000000 O
   O126       1.0     0.868564      0.636227      0.336365     Biso  1.000000 O
   O127       1.0     0.877851      0.640296      0.431566     Biso  1.000000 O
   O128       1.0     0.875010      0.127380      0.100580     Biso  1.000000 O
   O129       1.0     0.875120      0.623940      0.103531     Biso  1.000000 O
   O130       1.0     0.869729      0.921754      0.427933     Biso  1.000000 O
   O131       1.0     0.629127      0.783078      0.424295     Biso  1.000000 O
   O132       1.0     0.624299      0.766626      0.326825     Biso  1.000000 O
   O133       1.0     0.879124      0.216924      0.424295     Biso  1.000000 O
   O134       1.0     0.874295      0.233373      0.326826     Biso  1.000000 O
   O135       1.0     0.625138      0.904462      0.321485     Biso  1.000000 O
   O136       1.0     0.624572      0.249577      0.202319     Biso  1.000000 O
   O137       1.0     0.618560      0.363773      0.336364     Biso  1.000000 O
   O138       1.0     0.627848      0.359703      0.431566     Biso  1.000000 O
   O139       1.0     0.625010      0.872620      0.100580     Biso  1.000000 O
   O140       1.0     0.625120      0.376060      0.103531     Biso  1.000000 O
   O141       1.0     0.619729      0.078246      0.427932     Biso  1.000000 O
   O142       1.0     0.870876      0.783076      0.424296     Biso  1.000000 O
   O143       1.0     0.875704      0.766625      0.326826     Biso  1.000000 O
   O144       1.0     0.624863      0.095539      0.321484     Biso  1.000000 O
   O145       1.0     0.625427      0.750423      0.202319     Biso  1.000000 O
   O146       1.0     0.631441      0.636226      0.336363     Biso  1.000000 O
   O147       1.0     0.622154      0.640298      0.431565     Biso  1.000000 O
   O148       1.0     0.625000      0.127380      0.100580     Biso  1.000000 O
   O149       1.0     0.624880      0.623940      0.103531     Biso  1.000000 O
   O150       1.0     0.630272      0.921755      0.427933     Biso  1.000000 O
   O151       1.0     0.500000      0.060930      0.052285     Biso  1.000000 O
   O152       1.0     0.499999      0.292696      0.370100     Biso  1.000000 O
   O153       1.0     0.499997      0.303582      0.268494     Biso  1.000000 O
   O154       1.0     0.500000      0.311470      0.054553     Biso  1.000000 O
   O155       1.0     0.500000      0.317360      0.159716     Biso  1.000000 O
   O156       1.0     0.500000      0.065280      0.151753     Biso  1.000000 O
   O157       1.0     0.500001      0.856705      0.369099     Biso  1.000000 O
   O158       1.0     0.500002      0.064519      0.250976     Biso  1.000000 O
   O159       1.0     0.500000      0.434084      0.371779     Biso  1.000000 O
   O160       1.0     0.500000      0.431688      0.269162     Biso  1.000000 O
   O161       1.0     0.499999      0.184622      0.256985     Biso  1.000000 O
   O162       1.0     0.499999      0.556448      0.262853     Biso  1.000000 O
   O163       1.0     0.500000      0.560980      0.053011     Biso  1.000000 O
   O164       1.0     0.500000      0.563210      0.158070     Biso  1.000000 O
   O165       1.0     0.500000      0.189880      0.152064     Biso  1.000000 O
   O166       1.0     0.500000      0.187290      0.048844     Biso  1.000000 O
   O167       1.0     0.750000      0.939070      0.052285     Biso  1.000000 O
   O168       1.0     0.750001      0.707304      0.370100     Biso  1.000000 O
   O169       1.0     0.750002      0.696418      0.268494     Biso  1.000000 O
   O170       1.0     0.750000      0.688530      0.054553     Biso  1.000000 O
   O171       1.0     0.750000      0.682640      0.159716     Biso  1.000000 O
   O172       1.0     0.750000      0.934720      0.151753     Biso  1.000000 O
   O173       1.0     0.750000      0.143296      0.369098     Biso  1.000000 O
   O174       1.0     0.750002      0.935481      0.250976     Biso  1.000000 O
   O175       1.0     0.750000      0.565914      0.371775     Biso  1.000000 O
   O176       1.0     0.750001      0.568311      0.269161     Biso  1.000000 O
   O177       1.0     0.750000      0.815378      0.256985     Biso  1.000000 O
   O178       1.0     0.750000      0.443551      0.262853     Biso  1.000000 O
   O179       1.0     0.750000      0.439020      0.053011     Biso  1.000000 O
   O180       1.0     0.750000      0.436790      0.158070     Biso  1.000000 O
   O181       1.0     0.750000      0.810120      0.152064     Biso  1.000000 O
   O182       1.0     0.750000      0.812710      0.048844     Biso  1.000000 O
   O183       1.0     0.750001      0.000917      0.344532     Biso  1.000000 O
   O184       1.0     0.750000      0.059710      0.147393     Biso  1.000000 O
   O185       1.0     0.750003      0.065905      0.249523     Biso  1.000000 O
   O186       1.0     0.750000      0.065770      0.048029     Biso  1.000000 O
   O187       1.0     0.749996      0.285905      0.375634     Biso  1.000000 O
   O188       1.0     0.750000      0.314770      0.051899     Biso  1.000000 O
   O189       1.0     0.749997      0.304580      0.262373     Biso  1.000000 O
   O190       1.0     0.750000      0.314340      0.157284     Biso  1.000000 O
   O191       1.0     0.750000      0.848149      0.361844     Biso  1.000000 O
   O192       1.0     0.749998      0.437118      0.372844     Biso  1.000000 O
   O193       1.0     0.750000      0.185737      0.259449     Biso  1.000000 O
   O194       1.0     0.750000      0.562880      0.051855     Biso  1.000000 O
   O195       1.0     0.750000      0.562690      0.156735     Biso  1.000000 O
   O196       1.0     0.750000      0.184480      0.155015     Biso  1.000000 O
   O197       1.0     0.750000      0.191290      0.052181     Biso  1.000000 O
   O198       1.0     0.499999      0.999084      0.344532     Biso  1.000000 O
   O199       1.0     0.500000      0.940290      0.147393     Biso  1.000000 O
   O200       1.0     0.500000      0.934094      0.249523     Biso  1.000000 O
   O201       1.0     0.500000      0.934230      0.048029     Biso  1.000000 O
   O202       1.0     0.500003      0.714095      0.375634     Biso  1.000000 O
   O203       1.0     0.500000      0.685230      0.051899     Biso  1.000000 O
   O204       1.0     0.499999      0.695419      0.262371     Biso  1.000000 O
   O205       1.0     0.500000      0.685660      0.157284     Biso  1.000000 O
   O206       1.0     0.500000      0.151852      0.361844     Biso  1.000000 O
   O207       1.0     0.500002      0.562882      0.372844     Biso  1.000000 O
   O208       1.0     0.500000      0.814263      0.259449     Biso  1.000000 O
   O209       1.0     0.500000      0.437120      0.051855     Biso  1.000000 O
   O210       1.0     0.500000      0.437310      0.156735     Biso  1.000000 O
   O211       1.0     0.500000      0.815520      0.155015     Biso  1.000000 O
   O212       1.0     0.500000      0.808710      0.052181     Biso  1.000000 O
   O213       1.0     0.625000      0.500000      0.330526     Biso  1.000000 O
   O214       1.0     0.625000      0.500001      0.428724     Biso  1.000000 O
   O215       1.0     0.875000      0.499999      0.330527     Biso  1.000000 O
   O216       1.0     0.875000      0.500000      0.428725     Biso  1.000000 O
   O217       1.0     0.875000      0.746210      0.000000     Biso  1.000000 O
   O218       1.0     0.875000      0.253790      0.000000     Biso  1.000000 O
   O219       1.0     0.625000      0.253790      0.000000     Biso  1.000000 O
   O220       1.0     0.625000      0.746210      0.000000     Biso  1.000000 O
   O221       1.0     0.875000      0.000000      0.000000     Biso  1.000000 O
   O222       1.0     0.625000      0.000000      0.000000     Biso  1.000000 O
   O223       1.0     0.875000      0.500000      0.206405     Biso  1.000000 O
   O224       1.0     0.625000      0.500000      0.206405     Biso  1.000000 O
   O225       1.0     0.875000      0.500000      0.000000     Biso  1.000000 O
   O226       1.0     0.625000      0.500000      0.000000     Biso  1.000000 O
   O227       1.0     0.875002      1.000000      0.198700     Biso  1.000000 O
   O228       1.0     0.625002      1.000000      0.198701     Biso  1.000000 O
