# Supplementary material for: Influence of surface atomic structure demonstrated on oxygen incorporation mechanism at a model perovskite oxide
Source: Nat Commun. 2018 Sep 13;9:3710. doi: 10.1038/s41467-018-05685-5 (PMC6137039; doi:10.1038/s41467-018-05685-5)
Supplement: Supplementary file 3 — Supplementary Data 1 [file 41467_2018_5685_MOESM3_ESM.zip › SupplementaryInformation/SupplFig09/a/SupplFig09a_0IS.cif]

#======================================================================

# CRYSTAL DATA

#----------------------------------------------------------------------

data_VESTA_phase_1


_pd_phase_name                         'O    Sr   Ti'
_cell_length_a                         15.58680
_cell_length_b                         11.02150
_cell_length_c                         31.74990
_cell_angle_alpha                      90
_cell_angle_beta                       90
_cell_angle_gamma                      90
_symmetry_space_group_name_H-M         'P 1'
_symmetry_Int_Tables_number            1

loop_
_symmetry_equiv_pos_as_xyz
   'x, y, z'

loop_
   _atom_site_label
   _atom_site_occupancy
   _atom_site_fract_x
   _atom_site_fract_y
   _atom_site_fract_z
   _atom_site_adp_type
   _atom_site_B_iso_or_equiv
   _atom_site_type_symbol
   O1         1.0     0.500000      0.478410      0.760227     Biso  1.000000 O
   O2         1.0     0.500000      0.605535      0.766880     Biso  1.000000 O
   O3         1.0     0.000000      0.000000      0.500000     Biso  1.000000 O
   O4         1.0     0.000000      0.245712      0.580270     Biso  1.000000 O
   O5         1.0     0.000000      0.005505      0.666620     Biso  1.000000 O
   O6         1.0     0.000000      0.041722      0.780799     Biso  1.000000 O
   O7         1.0     0.625000      0.125000      0.543960     Biso  1.000000 O
   O8         1.0     0.375000      0.125000      0.543960     Biso  1.000000 O
   O9         1.0     0.618189      0.379811      0.628839     Biso  1.000000 O
   O10        1.0     0.381811      0.379811      0.628839     Biso  1.000000 O
   O11        1.0     0.658240      0.112467      0.721250     Biso  1.000000 O
   O12        1.0     0.341760      0.112467      0.721250     Biso  1.000000 O
   O13        1.0     0.625000      0.375000      0.543960     Biso  1.000000 O
   O14        1.0     0.375000      0.375000      0.543960     Biso  1.000000 O
   O15        1.0     0.626150      0.132051      0.633520     Biso  1.000000 O
   O16        1.0     0.373850      0.132051      0.633520     Biso  1.000000 O
   O17        1.0     0.627442      0.364306      0.714532     Biso  1.000000 O
   O18        1.0     0.372558      0.364306      0.714532     Biso  1.000000 O
   O19        1.0     0.500000      0.000000      0.500000     Biso  1.000000 O
   O20        1.0     0.500000      0.245097      0.581623     Biso  1.000000 O
   O21        1.0     0.500000      0.014735      0.678073     Biso  1.000000 O
   O22        1.0     0.875000      0.125000      0.543960     Biso  1.000000 O
   O23        1.0     0.125000      0.125000      0.543960     Biso  1.000000 O
   O24        1.0     0.882746      0.358186      0.633679     Biso  1.000000 O
   O25        1.0     0.117254      0.358186      0.633679     Biso  1.000000 O
   O26        1.0     0.877849      0.132559      0.714142     Biso  1.000000 O
   O27        1.0     0.122151      0.132559      0.714142     Biso  1.000000 O
   O28        1.0     0.875000      0.375000      0.543960     Biso  1.000000 O
   O29        1.0     0.125000      0.375000      0.543960     Biso  1.000000 O
   O30        1.0     0.870211      0.116105      0.626220     Biso  1.000000 O
   O31        1.0     0.129789      0.116105      0.626220     Biso  1.000000 O
   O32        1.0     0.883034      0.398303      0.722652     Biso  1.000000 O
   O33        1.0     0.116966      0.398303      0.722652     Biso  1.000000 O
   O34        1.0     0.750000      0.000000      0.500000     Biso  1.000000 O
   O35        1.0     0.250000      0.000000      0.500000     Biso  1.000000 O
   O36        1.0     0.749481      0.254415      0.583350     Biso  1.000000 O
   O37        1.0     0.250519      0.254415      0.583350     Biso  1.000000 O
   O38        1.0     0.752676      0.483801      0.666630     Biso  1.000000 O
   O39        1.0     0.247324      0.483801      0.666630     Biso  1.000000 O
   O40        1.0     0.797241      0.047343      0.790249     Biso  1.000000 O
   O41        1.0     0.202759      0.047343      0.790249     Biso  1.000000 O
   O42        1.0     0.681653      0.263503      0.794393     Biso  1.000000 O
   O43        1.0     0.318347      0.263503      0.794393     Biso  1.000000 O
   O44        1.0     0.629982      0.486014      0.808017     Biso  1.000000 O
   O45        1.0     0.370018      0.486014      0.808017     Biso  1.000000 O
   O46        1.0     0.500000      0.259307      0.770393     Biso  1.000000 O
   O47        1.0     0.000000      0.500000      0.500000     Biso  1.000000 O
   O48        1.0     0.000000      0.746181      0.580335     Biso  1.000000 O
   O49        1.0     0.000000      0.505312      0.666249     Biso  1.000000 O
   O50        1.0     0.000000      0.547023      0.779966     Biso  1.000000 O
   O51        1.0     0.625000      0.625000      0.543960     Biso  1.000000 O
   O52        1.0     0.375000      0.625000      0.543960     Biso  1.000000 O
   O53        1.0     0.619590      0.880923      0.629960     Biso  1.000000 O
   O54        1.0     0.380410      0.880923      0.629960     Biso  1.000000 O
   O55        1.0     0.657206      0.610252      0.722166     Biso  1.000000 O
   O56        1.0     0.342794      0.610252      0.722166     Biso  1.000000 O
   O57        1.0     0.625000      0.875000      0.543960     Biso  1.000000 O
   O58        1.0     0.375000      0.875000      0.543960     Biso  1.000000 O
   O59        1.0     0.630741      0.632299      0.632700     Biso  1.000000 O
   O60        1.0     0.369259      0.632299      0.632700     Biso  1.000000 O
   O61        1.0     0.630135      0.868776      0.719801     Biso  1.000000 O
   O62        1.0     0.369865      0.868776      0.719801     Biso  1.000000 O
   O63        1.0     0.500000      0.500000      0.500000     Biso  1.000000 O
   O64        1.0     0.500000      0.746477      0.580716     Biso  1.000000 O
   O65        1.0     0.500000      0.513392      0.673417     Biso  1.000000 O
   O66        1.0     0.875000      0.625000      0.543960     Biso  1.000000 O
   O67        1.0     0.125000      0.625000      0.543960     Biso  1.000000 O
   O68        1.0     0.882378      0.858344      0.633716     Biso  1.000000 O
   O69        1.0     0.117622      0.858344      0.633716     Biso  1.000000 O
   O70        1.0     0.877979      0.633585      0.713025     Biso  1.000000 O
   O71        1.0     0.122021      0.633585      0.713025     Biso  1.000000 O
   O72        1.0     0.875000      0.875000      0.543960     Biso  1.000000 O
   O73        1.0     0.125000      0.875000      0.543960     Biso  1.000000 O
   O74        1.0     0.869870      0.615810      0.625916     Biso  1.000000 O
   O75        1.0     0.130130      0.615810      0.625916     Biso  1.000000 O
   O76        1.0     0.883004      0.896346      0.722576     Biso  1.000000 O
   O77        1.0     0.116996      0.896346      0.722576     Biso  1.000000 O
   O78        1.0     0.750000      0.500000      0.500000     Biso  1.000000 O
   O79        1.0     0.250000      0.500000      0.500000     Biso  1.000000 O
   O80        1.0     0.749864      0.756153      0.582646     Biso  1.000000 O
   O81        1.0     0.250136      0.756153      0.582646     Biso  1.000000 O
   O82        1.0     0.752599      0.985118      0.667110     Biso  1.000000 O
   O83        1.0     0.247401      0.985118      0.667110     Biso  1.000000 O
   O84        1.0     0.796707      0.556241      0.789040     Biso  1.000000 O
   O85        1.0     0.203293      0.556241      0.789040     Biso  1.000000 O
   O86        1.0     0.678885      0.755085      0.802449     Biso  1.000000 O
   O87        1.0     0.321115      0.755085      0.802449     Biso  1.000000 O
   O88        1.0     0.616828      0.010196      0.804514     Biso  1.000000 O
   O89        1.0     0.383172      0.010196      0.804514     Biso  1.000000 O
   O90        1.0     0.500000      0.818480      0.778726     Biso  1.000000 O
   Sr1        1.0     0.000000      0.250000      0.500000     Biso  1.000000 Sr
   Sr2        1.0     0.000000      0.000450      0.586190     Biso  1.000000 Sr
   Sr3        1.0     0.000000      0.262078      0.687043     Biso  1.000000 Sr
   Sr4        1.0     0.500000      0.250000      0.500000     Biso  1.000000 Sr
   Sr5        1.0     0.500000      0.003750      0.588270     Biso  1.000000 Sr
   Sr6        1.0     0.500000      0.250637      0.681995     Biso  1.000000 Sr
   Sr7        1.0     0.750000      0.250000      0.500000     Biso  1.000000 Sr
   Sr8        1.0     0.250000      0.250000      0.500000     Biso  1.000000 Sr
   Sr9        1.0     0.747240      0.001860      0.586600     Biso  1.000000 Sr
   Sr10       1.0     0.252760      0.001860      0.586600     Biso  1.000000 Sr
   Sr11       1.0     0.753323      0.254147      0.679511     Biso  1.000000 Sr
   Sr12       1.0     0.246677      0.254147      0.679511     Biso  1.000000 Sr
   Sr13       1.0     0.000000      0.750000      0.500000     Biso  1.000000 Sr
   Sr14       1.0     0.000000      0.500450      0.586190     Biso  1.000000 Sr
   Sr15       1.0     0.000000      0.762964      0.686552     Biso  1.000000 Sr
   Sr16       1.0     0.500000      0.750000      0.500000     Biso  1.000000 Sr
   Sr17       1.0     0.500000      0.503750      0.588270     Biso  1.000000 Sr
   Sr18       1.0     0.500000      0.727974      0.700812     Biso  1.000000 Sr
   Sr19       1.0     0.750000      0.750000      0.500000     Biso  1.000000 Sr
   Sr20       1.0     0.250000      0.750000      0.500000     Biso  1.000000 Sr
   Sr21       1.0     0.747240      0.501860      0.586600     Biso  1.000000 Sr
   Sr22       1.0     0.252760      0.501860      0.586600     Biso  1.000000 Sr
   Sr23       1.0     0.752435      0.754350      0.679796     Biso  1.000000 Sr
   Sr24       1.0     0.247565      0.754350      0.679796     Biso  1.000000 Sr
   Ti1        1.0     0.691270      0.111033      0.777944     Biso  1.000000 Ti
   Ti2        1.0     0.308730      0.111033      0.777944     Biso  1.000000 Ti
   Ti3        1.0     0.891920      0.025969      0.758157     Biso  1.000000 Ti
   Ti4        1.0     0.108080      0.025969      0.758157     Biso  1.000000 Ti
   Ti5        1.0     0.594614      0.362375      0.771861     Biso  1.000000 Ti
   Ti6        1.0     0.405386      0.362375      0.771861     Biso  1.000000 Ti
   Ti7        1.0     0.625000      0.000000      0.500000     Biso  1.000000 Ti
   Ti8        1.0     0.375000      0.000000      0.500000     Biso  1.000000 Ti
   Ti9        1.0     0.624530      0.253550      0.588710     Biso  1.000000 Ti
   Ti10       1.0     0.375470      0.253550      0.588710     Biso  1.000000 Ti
   Ti11       1.0     0.625977      0.000274      0.676371     Biso  1.000000 Ti
   Ti12       1.0     0.374023      0.000274      0.676371     Biso  1.000000 Ti
   Ti13       1.0     0.875000      0.000000      0.500000     Biso  1.000000 Ti
   Ti14       1.0     0.125000      0.000000      0.500000     Biso  1.000000 Ti
   Ti15       1.0     0.876140      0.249200      0.587330     Biso  1.000000 Ti
   Ti16       1.0     0.123860      0.249200      0.587330     Biso  1.000000 Ti
   Ti17       1.0     0.875691      0.499619      0.669866     Biso  1.000000 Ti
   Ti18       1.0     0.124309      0.499619      0.669866     Biso  1.000000 Ti
   Ti19       1.0     0.685059      0.602314      0.780480     Biso  1.000000 Ti
   Ti20       1.0     0.314941      0.602314      0.780480     Biso  1.000000 Ti
   Ti21       1.0     0.891429      0.529462      0.757832     Biso  1.000000 Ti
   Ti22       1.0     0.108571      0.529462      0.757832     Biso  1.000000 Ti
   Ti23       1.0     0.610229      0.865932      0.777956     Biso  1.000000 Ti
   Ti24       1.0     0.389771      0.865932      0.777956     Biso  1.000000 Ti
   Ti25       1.0     0.625000      0.500000      0.500000     Biso  1.000000 Ti
   Ti26       1.0     0.375000      0.500000      0.500000     Biso  1.000000 Ti
   Ti27       1.0     0.624530      0.753550      0.588710     Biso  1.000000 Ti
   Ti28       1.0     0.375470      0.753550      0.588710     Biso  1.000000 Ti
   Ti29       1.0     0.628303      0.501315      0.675975     Biso  1.000000 Ti
   Ti30       1.0     0.371697      0.501315      0.675975     Biso  1.000000 Ti
   Ti31       1.0     0.875000      0.500000      0.500000     Biso  1.000000 Ti
   Ti32       1.0     0.125000      0.500000      0.500000     Biso  1.000000 Ti
   Ti33       1.0     0.876140      0.749200      0.587330     Biso  1.000000 Ti
   Ti34       1.0     0.123860      0.749200      0.587330     Biso  1.000000 Ti
   Ti35       1.0     0.875065      0.999534      0.669972     Biso  1.000000 Ti
   Ti36       1.0     0.124935      0.999534      0.669972     Biso  1.000000 Ti
