# Supplementary material for: Influence of surface atomic structure demonstrated on oxygen incorporation mechanism at a model perovskite oxide
Source: Nat Commun. 2018 Sep 13;9:3710. doi: 10.1038/s41467-018-05685-5 (PMC6137039; doi:10.1038/s41467-018-05685-5)
Supplement: Supplementary file 3 — Supplementary Data 1 [file 41467_2018_5685_MOESM3_ESM.zip › SupplementaryInformation/SupplFig09/a/SupplFig09a_1TS.cif]

#======================================================================

# CRYSTAL DATA

#----------------------------------------------------------------------

data_VESTA_phase_1


_pd_phase_name                         'O    Sr   Ti                          '
_cell_length_a                         15.58680
_cell_length_b                         11.02150
_cell_length_c                         31.74990
_cell_angle_alpha                      90
_cell_angle_beta                       90
_cell_angle_gamma                      90
_symmetry_space_group_name_H-M         'P 1'
_symmetry_Int_Tables_number            1

loop_
_symmetry_equiv_pos_as_xyz
   'x, y, z'

loop_
   _atom_site_label
   _atom_site_occupancy
   _atom_site_fract_x
   _atom_site_fract_y
   _atom_site_fract_z
   _atom_site_adp_type
   _atom_site_B_iso_or_equiv
   _atom_site_type_symbol
   O1         1.0     0.500000      0.447168      0.778659     Biso  1.000000 O
   O2         1.0     0.500000      0.568838      0.789411     Biso  1.000000 O
   O3         1.0     0.000000      0.000000      0.500000     Biso  1.000000 O
   O4         1.0     0.000000      0.249063      0.580656     Biso  1.000000 O
   O5         1.0     0.000000      0.001598      0.666884     Biso  1.000000 O
   O6         1.0     0.000000      0.026482      0.780328     Biso  1.000000 O
   O7         1.0     0.625000      0.125000      0.543960     Biso  1.000000 O
   O8         1.0     0.375000      0.125000      0.543960     Biso  1.000000 O
   O9         1.0     0.617894      0.378143      0.630546     Biso  1.000000 O
   O10        1.0     0.382106      0.378143      0.630546     Biso  1.000000 O
   O11        1.0     0.654314      0.111520      0.721404     Biso  1.000000 O
   O12        1.0     0.345686      0.111520      0.721404     Biso  1.000000 O
   O13        1.0     0.625000      0.375000      0.543960     Biso  1.000000 O
   O14        1.0     0.375000      0.375000      0.543960     Biso  1.000000 O
   O15        1.0     0.623115      0.129930      0.633365     Biso  1.000000 O
   O16        1.0     0.376885      0.129930      0.633365     Biso  1.000000 O
   O17        1.0     0.630768      0.363527      0.718236     Biso  1.000000 O
   O18        1.0     0.369232      0.363527      0.718236     Biso  1.000000 O
   O19        1.0     0.500000      0.000000      0.500000     Biso  1.000000 O
   O20        1.0     0.500000      0.246475      0.580927     Biso  1.000000 O
   O21        1.0     0.500000      0.003533      0.678971     Biso  1.000000 O
   O22        1.0     0.875000      0.125000      0.543960     Biso  1.000000 O
   O23        1.0     0.125000      0.125000      0.543960     Biso  1.000000 O
   O24        1.0     0.877997      0.358958      0.633198     Biso  1.000000 O
   O25        1.0     0.122003      0.358958      0.633198     Biso  1.000000 O
   O26        1.0     0.878452      0.127720      0.715385     Biso  1.000000 O
   O27        1.0     0.121548      0.127720      0.715385     Biso  1.000000 O
   O28        1.0     0.875000      0.375000      0.543960     Biso  1.000000 O
   O29        1.0     0.125000      0.375000      0.543960     Biso  1.000000 O
   O30        1.0     0.874311      0.117595      0.626550     Biso  1.000000 O
   O31        1.0     0.125689      0.117595      0.626550     Biso  1.000000 O
   O32        1.0     0.878977      0.391711      0.721918     Biso  1.000000 O
   O33        1.0     0.121023      0.391711      0.721918     Biso  1.000000 O
   O34        1.0     0.750000      0.000000      0.500000     Biso  1.000000 O
   O35        1.0     0.250000      0.000000      0.500000     Biso  1.000000 O
   O36        1.0     0.748944      0.251806      0.583334     Biso  1.000000 O
   O37        1.0     0.251056      0.251806      0.583334     Biso  1.000000 O
   O38        1.0     0.751616      0.490591      0.667429     Biso  1.000000 O
   O39        1.0     0.248384      0.490591      0.667429     Biso  1.000000 O
   O40        1.0     0.791026      0.027933      0.788364     Biso  1.000000 O
   O41        1.0     0.208974      0.027933      0.788364     Biso  1.000000 O
   O42        1.0     0.662949      0.217230      0.803437     Biso  1.000000 O
   O43        1.0     0.337051      0.217230      0.803437     Biso  1.000000 O
   O44        1.0     0.647350      0.450804      0.808865     Biso  1.000000 O
   O45        1.0     0.352650      0.450804      0.808865     Biso  1.000000 O
   O46        1.0     0.500000      0.238264      0.763309     Biso  1.000000 O
   O47        1.0     0.000000      0.500000      0.500000     Biso  1.000000 O
   O48        1.0     0.000000      0.747151      0.580665     Biso  1.000000 O
   O49        1.0     0.000000      0.494544      0.666270     Biso  1.000000 O
   O50        1.0     0.000000      0.525900      0.782092     Biso  1.000000 O
   O51        1.0     0.625000      0.625000      0.543960     Biso  1.000000 O
   O52        1.0     0.375000      0.625000      0.543960     Biso  1.000000 O
   O53        1.0     0.616539      0.879447      0.629619     Biso  1.000000 O
   O54        1.0     0.383461      0.879447      0.629619     Biso  1.000000 O
   O55        1.0     0.656926      0.607143      0.725352     Biso  1.000000 O
   O56        1.0     0.343074      0.607143      0.725352     Biso  1.000000 O
   O57        1.0     0.625000      0.875000      0.543960     Biso  1.000000 O
   O58        1.0     0.375000      0.875000      0.543960     Biso  1.000000 O
   O59        1.0     0.624421      0.633534      0.634702     Biso  1.000000 O
   O60        1.0     0.375579      0.633534      0.634702     Biso  1.000000 O
   O61        1.0     0.645029      0.863964      0.716159     Biso  1.000000 O
   O62        1.0     0.354970      0.863964      0.716159     Biso  1.000000 O
   O63        1.0     0.500000      0.500000      0.500000     Biso  1.000000 O
   O64        1.0     0.500000      0.745509      0.582162     Biso  1.000000 O
   O65        1.0     0.500000      0.511834      0.678480     Biso  1.000000 O
   O66        1.0     0.875000      0.625000      0.543960     Biso  1.000000 O
   O67        1.0     0.125000      0.625000      0.543960     Biso  1.000000 O
   O68        1.0     0.880660      0.859720      0.633124     Biso  1.000000 O
   O69        1.0     0.119340      0.859720      0.633124     Biso  1.000000 O
   O70        1.0     0.883270      0.628471      0.713992     Biso  1.000000 O
   O71        1.0     0.116730      0.628471      0.713992     Biso  1.000000 O
   O72        1.0     0.875000      0.875000      0.543960     Biso  1.000000 O
   O73        1.0     0.125000      0.875000      0.543960     Biso  1.000000 O
   O74        1.0     0.872841      0.616579      0.626605     Biso  1.000000 O
   O75        1.0     0.127159      0.616579      0.626605     Biso  1.000000 O
   O76        1.0     0.881243      0.891212      0.721257     Biso  1.000000 O
   O77        1.0     0.118757      0.891212      0.721257     Biso  1.000000 O
   O78        1.0     0.750000      0.500000      0.500000     Biso  1.000000 O
   O79        1.0     0.250000      0.500000      0.500000     Biso  1.000000 O
   O80        1.0     0.749192      0.752937      0.583838     Biso  1.000000 O
   O81        1.0     0.250808      0.752937      0.583838     Biso  1.000000 O
   O82        1.0     0.752836      0.991037      0.665460     Biso  1.000000 O
   O83        1.0     0.247164      0.991037      0.665460     Biso  1.000000 O
   O84        1.0     0.802826      0.553098      0.790887     Biso  1.000000 O
   O85        1.0     0.197174      0.553098      0.790887     Biso  1.000000 O
   O86        1.0     0.669736      0.729971      0.804465     Biso  1.000000 O
   O87        1.0     0.330264      0.729971      0.804465     Biso  1.000000 O
   O88        1.0     0.602459     -0.032974      0.797691     Biso  1.000000 O
   O89        1.0     0.397541     -0.032974      0.797691     Biso  1.000000 O
   O90        1.0     0.500000      0.775190      0.754115     Biso  1.000000 O
   Sr1        1.0     0.000000      0.250000      0.500000     Biso  1.000000 Sr
   Sr2        1.0     0.000000      0.000450      0.586190     Biso  1.000000 Sr
   Sr3        1.0     0.000000      0.258282      0.686130     Biso  1.000000 Sr
   Sr4        1.0     0.500000      0.250000      0.500000     Biso  1.000000 Sr
   Sr5        1.0     0.500000      0.003750      0.588270     Biso  1.000000 Sr
   Sr6        1.0     0.500000      0.246730      0.683242     Biso  1.000000 Sr
   Sr7        1.0     0.750000      0.250000      0.500000     Biso  1.000000 Sr
   Sr8        1.0     0.250000      0.250000      0.500000     Biso  1.000000 Sr
   Sr9        1.0     0.747240      0.001860      0.586600     Biso  1.000000 Sr
   Sr10       1.0     0.252760      0.001860      0.586600     Biso  1.000000 Sr
   Sr11       1.0     0.753915      0.255791      0.681869     Biso  1.000000 Sr
   Sr12       1.0     0.246085      0.255791      0.681869     Biso  1.000000 Sr
   Sr13       1.0     0.000000      0.750000      0.500000     Biso  1.000000 Sr
   Sr14       1.0     0.000000      0.500450      0.586190     Biso  1.000000 Sr
   Sr15       1.0     0.000000      0.762079      0.685226     Biso  1.000000 Sr
   Sr16       1.0     0.500000      0.750000      0.500000     Biso  1.000000 Sr
   Sr17       1.0     0.500000      0.503750      0.588270     Biso  1.000000 Sr
   Sr18       1.0     0.500000      0.756482      0.675071     Biso  1.000000 Sr
   Sr19       1.0     0.750000      0.750000      0.500000     Biso  1.000000 Sr
   Sr20       1.0     0.250000      0.750000      0.500000     Biso  1.000000 Sr
   Sr21       1.0     0.747240      0.501860      0.586600     Biso  1.000000 Sr
   Sr22       1.0     0.252760      0.501860      0.586600     Biso  1.000000 Sr
   Sr23       1.0     0.757342      0.748094      0.680139     Biso  1.000000 Sr
   Sr24       1.0     0.242658      0.748094      0.680139     Biso  1.000000 Sr
   Ti1        1.0     0.679988      0.076874      0.778066     Biso  1.000000 Ti
   Ti2        1.0     0.320012      0.076874      0.778066     Biso  1.000000 Ti
   Ti3        1.0     0.890073      0.016886      0.758417     Biso  1.000000 Ti
   Ti4        1.0     0.109927      0.016886      0.758417     Biso  1.000000 Ti
   Ti5        1.0     0.597649      0.333723      0.774588     Biso  1.000000 Ti
   Ti6        1.0     0.402351      0.333723      0.774588     Biso  1.000000 Ti
   Ti7        1.0     0.625000      0.000000      0.500000     Biso  1.000000 Ti
   Ti8        1.0     0.375000      0.000000      0.500000     Biso  1.000000 Ti
   Ti9        1.0     0.624530      0.253550      0.588710     Biso  1.000000 Ti
   Ti10       1.0     0.375470      0.253550      0.588710     Biso  1.000000 Ti
   Ti11       1.0     0.628325      1.001921      0.676117     Biso  1.000000 Ti
   Ti12       1.0     0.371675      1.001921      0.676117     Biso  1.000000 Ti
   Ti13       1.0     0.875000      0.000000      0.500000     Biso  1.000000 Ti
   Ti14       1.0     0.125000      0.000000      0.500000     Biso  1.000000 Ti
   Ti15       1.0     0.876140      0.249200      0.587330     Biso  1.000000 Ti
   Ti16       1.0     0.123860      0.249200      0.587330     Biso  1.000000 Ti
   Ti17       1.0     0.875426      0.498049      0.669976     Biso  1.000000 Ti
   Ti18       1.0     0.124574      0.498049      0.669976     Biso  1.000000 Ti
   Ti19       1.0     0.687984      0.580517      0.782492     Biso  1.000000 Ti
   Ti20       1.0     0.312016      0.580517      0.782492     Biso  1.000000 Ti
   Ti21       1.0     0.893242      0.520516      0.758071     Biso  1.000000 Ti
   Ti22       1.0     0.106758      0.520516      0.758071     Biso  1.000000 Ti
   Ti23       1.0     0.606333      0.825662      0.769607     Biso  1.000000 Ti
   Ti24       1.0     0.393667      0.825662      0.769607     Biso  1.000000 Ti
   Ti25       1.0     0.625000      0.500000      0.500000     Biso  1.000000 Ti
   Ti26       1.0     0.375000      0.500000      0.500000     Biso  1.000000 Ti
   Ti27       1.0     0.624530      0.753550      0.588710     Biso  1.000000 Ti
   Ti28       1.0     0.375470      0.753550      0.588710     Biso  1.000000 Ti
   Ti29       1.0     0.626132      0.502057      0.678886     Biso  1.000000 Ti
   Ti30       1.0     0.373868      0.502057      0.678886     Biso  1.000000 Ti
   Ti31       1.0     0.875000      0.500000      0.500000     Biso  1.000000 Ti
   Ti32       1.0     0.125000      0.500000      0.500000     Biso  1.000000 Ti
   Ti33       1.0     0.876140      0.749200      0.587330     Biso  1.000000 Ti
   Ti34       1.0     0.123860      0.749200      0.587330     Biso  1.000000 Ti
   Ti35       1.0     0.875292      0.999829      0.669875     Biso  1.000000 Ti
   Ti36       1.0     0.124708      0.999829      0.669875     Biso  1.000000 Ti
