# Supplementary material for: Influence of surface atomic structure demonstrated on oxygen incorporation mechanism at a model perovskite oxide
Source: Nat Commun. 2018 Sep 13;9:3710. doi: 10.1038/s41467-018-05685-5 (PMC6137039; doi:10.1038/s41467-018-05685-5)
Supplement: Supplementary file 3 — Supplementary Data 1 [file 41467_2018_5685_MOESM3_ESM.zip › SupplementaryInformation/SupplFig09/a/SupplFig09a_2FS.cif]

#======================================================================

# CRYSTAL DATA

#----------------------------------------------------------------------

data_VESTA_phase_1


_pd_phase_name                         'O    Sr   Ti'
_cell_length_a                         15.58680
_cell_length_b                         11.02150
_cell_length_c                         31.74990
_cell_angle_alpha                      90
_cell_angle_beta                       90
_cell_angle_gamma                      90
_symmetry_space_group_name_H-M         'P 1'
_symmetry_Int_Tables_number            1

loop_
_symmetry_equiv_pos_as_xyz
   'x, y, z'

loop_
   _atom_site_label
   _atom_site_occupancy
   _atom_site_fract_x
   _atom_site_fract_y
   _atom_site_fract_z
   _atom_site_adp_type
   _atom_site_B_iso_or_equiv
   _atom_site_type_symbol
   O1         1.0     0.500000      0.298652      0.857240     Biso  1.000000 O
   O2         1.0     0.500000      0.798314      0.856929     Biso  1.000000 O
   O3         1.0     0.000000      0.000000      0.500000     Biso  1.000000 O
   O4         1.0     0.000000      0.246372      0.579372     Biso  1.000000 O
   O5         1.0     0.000000      0.006940      0.666359     Biso  1.000000 O
   O6         1.0     0.000000      0.017607      0.782614     Biso  1.000000 O
   O7         1.0     0.625000      0.125000      0.543960     Biso  1.000000 O
   O8         1.0     0.375000      0.125000      0.543960     Biso  1.000000 O
   O9         1.0     0.622717      0.393923      0.623858     Biso  1.000000 O
   O10        1.0     0.377283      0.393923      0.623858     Biso  1.000000 O
   O11        1.0     0.649648      0.098345      0.726573     Biso  1.000000 O
   O12        1.0     0.350352      0.098345      0.726573     Biso  1.000000 O
   O13        1.0     0.625000      0.375000      0.543960     Biso  1.000000 O
   O14        1.0     0.375000      0.375000      0.543960     Biso  1.000000 O
   O15        1.0     0.629963      0.144318      0.632720     Biso  1.000000 O
   O16        1.0     0.370037      0.144318      0.632720     Biso  1.000000 O
   O17        1.0     0.628911      0.351099      0.709620     Biso  1.000000 O
   O18        1.0     0.371089      0.351099      0.709620     Biso  1.000000 O
   O19        1.0     0.500000      0.000000      0.500000     Biso  1.000000 O
   O20        1.0     0.500000      0.248064      0.579323     Biso  1.000000 O
   O21        1.0     0.500000      0.009098      0.676031     Biso  1.000000 O
   O22        1.0     0.875000      0.125000      0.543960     Biso  1.000000 O
   O23        1.0     0.125000      0.125000      0.543960     Biso  1.000000 O
   O24        1.0     0.882458      0.362236      0.631884     Biso  1.000000 O
   O25        1.0     0.117542      0.362236      0.631884     Biso  1.000000 O
   O26        1.0     0.879540      0.122427      0.717180     Biso  1.000000 O
   O27        1.0     0.120460      0.122427      0.717180     Biso  1.000000 O
   O28        1.0     0.875000      0.375000      0.543960     Biso  1.000000 O
   O29        1.0     0.125000      0.375000      0.543960     Biso  1.000000 O
   O30        1.0     0.871987      0.120715      0.627492     Biso  1.000000 O
   O31        1.0     0.128013      0.120715      0.627492     Biso  1.000000 O
   O32        1.0     0.885644      0.385157      0.720632     Biso  1.000000 O
   O33        1.0     0.114356      0.385157      0.720632     Biso  1.000000 O
   O34        1.0     0.750000      0.000000      0.500000     Biso  1.000000 O
   O35        1.0     0.250000      0.000000      0.500000     Biso  1.000000 O
   O36        1.0     0.751472      0.254860      0.580619     Biso  1.000000 O
   O37        1.0     0.248528      0.254860      0.580619     Biso  1.000000 O
   O38        1.0     0.754278      0.489439      0.668298     Biso  1.000000 O
   O39        1.0     0.245722      0.489439      0.668298     Biso  1.000000 O
   O40        1.0     0.793022      0.014226      0.789065     Biso  1.000000 O
   O41        1.0     0.206978      0.014226      0.789065     Biso  1.000000 O
   O42        1.0     0.675305      0.206617      0.812115     Biso  1.000000 O
   O43        1.0     0.324695      0.206617      0.812115     Biso  1.000000 O
   O44        1.0     0.612891      0.465198      0.809264     Biso  1.000000 O
   O45        1.0     0.387109      0.465198      0.809264     Biso  1.000000 O
   O46        1.0     0.500000      0.273829      0.778046     Biso  1.000000 O
   O47        1.0     0.000000      0.500000      0.500000     Biso  1.000000 O
   O48        1.0     0.000000      0.746322      0.579369     Biso  1.000000 O
   O49        1.0     0.000000      0.507053      0.666405     Biso  1.000000 O
   O50        1.0     0.000000      0.517757      0.782555     Biso  1.000000 O
   O51        1.0     0.625000      0.625000      0.543960     Biso  1.000000 O
   O52        1.0     0.375000      0.625000      0.543960     Biso  1.000000 O
   O53        1.0     0.622733      0.893970      0.623857     Biso  1.000000 O
   O54        1.0     0.377267      0.893970      0.623857     Biso  1.000000 O
   O55        1.0     0.649662      0.598178      0.726537     Biso  1.000000 O
   O56        1.0     0.350338      0.598178      0.726537     Biso  1.000000 O
   O57        1.0     0.625000      0.875000      0.543960     Biso  1.000000 O
   O58        1.0     0.375000      0.875000      0.543960     Biso  1.000000 O
   O59        1.0     0.629718      0.644400      0.632759     Biso  1.000000 O
   O60        1.0     0.370283      0.644400      0.632759     Biso  1.000000 O
   O61        1.0     0.628818      0.851282      0.709604     Biso  1.000000 O
   O62        1.0     0.371182      0.851282      0.709604     Biso  1.000000 O
   O63        1.0     0.500000      0.500000      0.500000     Biso  1.000000 O
   O64        1.0     0.500000      0.748120      0.579311     Biso  1.000000 O
   O65        1.0     0.500000      0.508721      0.676081     Biso  1.000000 O
   O66        1.0     0.875000      0.625000      0.543960     Biso  1.000000 O
   O67        1.0     0.125000      0.625000      0.543960     Biso  1.000000 O
   O68        1.0     0.882437      0.862242      0.631868     Biso  1.000000 O
   O69        1.0     0.117563      0.862242      0.631868     Biso  1.000000 O
   O70        1.0     0.879390      0.622478      0.717179     Biso  1.000000 O
   O71        1.0     0.120610      0.622478      0.717179     Biso  1.000000 O
   O72        1.0     0.875000      0.875000      0.543960     Biso  1.000000 O
   O73        1.0     0.125000      0.875000      0.543960     Biso  1.000000 O
   O74        1.0     0.872025      0.620656      0.627469     Biso  1.000000 O
   O75        1.0     0.127975      0.620656      0.627469     Biso  1.000000 O
   O76        1.0     0.885684      0.885161      0.720644     Biso  1.000000 O
   O77        1.0     0.114316      0.885161      0.720644     Biso  1.000000 O
   O78        1.0     0.750000      0.500000      0.500000     Biso  1.000000 O
   O79        1.0     0.250000      0.500000      0.500000     Biso  1.000000 O
   O80        1.0     0.751428      0.754789      0.580621     Biso  1.000000 O
   O81        1.0     0.248572      0.754789      0.580621     Biso  1.000000 O
   O82        1.0     0.754299      0.989376      0.668346     Biso  1.000000 O
   O83        1.0     0.245701      0.989376      0.668346     Biso  1.000000 O
   O84        1.0     0.793027      0.514084      0.789096     Biso  1.000000 O
   O85        1.0     0.206973      0.514084      0.789096     Biso  1.000000 O
   O86        1.0     0.675480      0.706834      0.811879     Biso  1.000000 O
   O87        1.0     0.324520      0.706834      0.811879     Biso  1.000000 O
   O88        1.0     0.612838      0.965138      0.809117     Biso  1.000000 O
   O89        1.0     0.387162      0.965138      0.809117     Biso  1.000000 O
   O90        1.0     0.500000      0.773719      0.777712     Biso  1.000000 O
   Sr1        1.0     0.000000      0.250000      0.500000     Biso  1.000000 Sr
   Sr2        1.0     0.000000      0.000450      0.586190     Biso  1.000000 Sr
   Sr3        1.0     0.000000      0.250608      0.684488     Biso  1.000000 Sr
   Sr4        1.0     0.500000      0.250000      0.500000     Biso  1.000000 Sr
   Sr5        1.0     0.500000      0.003750      0.588270     Biso  1.000000 Sr
   Sr6        1.0     0.500000      0.229002      0.700139     Biso  1.000000 Sr
   Sr7        1.0     0.750000      0.250000      0.500000     Biso  1.000000 Sr
   Sr8        1.0     0.250000      0.250000      0.500000     Biso  1.000000 Sr
   Sr9        1.0     0.747240      0.001860      0.586600     Biso  1.000000 Sr
   Sr10       1.0     0.252760      0.001860      0.586600     Biso  1.000000 Sr
   Sr11       1.0     0.750716      0.240327      0.681891     Biso  1.000000 Sr
   Sr12       1.0     0.249284      0.240327      0.681891     Biso  1.000000 Sr
   Sr13       1.0     0.000000      0.750000      0.500000     Biso  1.000000 Sr
   Sr14       1.0     0.000000      0.500450      0.586190     Biso  1.000000 Sr
   Sr15       1.0     0.000000      0.750640      0.684562     Biso  1.000000 Sr
   Sr16       1.0     0.500000      0.750000      0.500000     Biso  1.000000 Sr
   Sr17       1.0     0.500000      0.503750      0.588270     Biso  1.000000 Sr
   Sr18       1.0     0.500000      0.728998      0.699780     Biso  1.000000 Sr
   Sr19       1.0     0.750000      0.750000      0.500000     Biso  1.000000 Sr
   Sr20       1.0     0.250000      0.750000      0.500000     Biso  1.000000 Sr
   Sr21       1.0     0.747240      0.501860      0.586600     Biso  1.000000 Sr
   Sr22       1.0     0.252760      0.501860      0.586600     Biso  1.000000 Sr
   Sr23       1.0     0.750563      0.740281      0.681946     Biso  1.000000 Sr
   Sr24       1.0     0.249437      0.740281      0.681946     Biso  1.000000 Sr
   Ti1        1.0     0.683967      0.067619      0.781130     Biso  1.000000 Ti
   Ti2        1.0     0.316033      0.067619      0.781130     Biso  1.000000 Ti
   Ti3        1.0     0.892383      0.008593      0.758519     Biso  1.000000 Ti
   Ti4        1.0     0.107617      0.008593      0.758519     Biso  1.000000 Ti
   Ti5        1.0     0.585536      0.309232      0.816990     Biso  1.000000 Ti
   Ti6        1.0     0.414464      0.309232      0.816990     Biso  1.000000 Ti
   Ti7        1.0     0.625000      0.000000      0.500000     Biso  1.000000 Ti
   Ti8        1.0     0.375000      0.000000      0.500000     Biso  1.000000 Ti
   Ti9        1.0     0.624530      0.253550      0.588710     Biso  1.000000 Ti
   Ti10       1.0     0.375470      0.253550      0.588710     Biso  1.000000 Ti
   Ti11       1.0     0.624596      0.982614      0.678366     Biso  1.000000 Ti
   Ti12       1.0     0.375404      0.982614      0.678366     Biso  1.000000 Ti
   Ti13       1.0     0.875000      0.000000      0.500000     Biso  1.000000 Ti
   Ti14       1.0     0.125000      0.000000      0.500000     Biso  1.000000 Ti
   Ti15       1.0     0.876140      0.249200      0.587330     Biso  1.000000 Ti
   Ti16       1.0     0.123860      0.249200      0.587330     Biso  1.000000 Ti
   Ti17       1.0     0.874717      0.496568      0.670090     Biso  1.000000 Ti
   Ti18       1.0     0.125283      0.496568      0.670090     Biso  1.000000 Ti
   Ti19       1.0     0.683981      0.567431      0.781100     Biso  1.000000 Ti
   Ti20       1.0     0.316019      0.567431      0.781100     Biso  1.000000 Ti
   Ti21       1.0     0.892336      0.508591      0.758506     Biso  1.000000 Ti
   Ti22       1.0     0.107664      0.508591      0.758506     Biso  1.000000 Ti
   Ti23       1.0     0.585514      0.809078      0.816675     Biso  1.000000 Ti
   Ti24       1.0     0.414486      0.809078      0.816675     Biso  1.000000 Ti
   Ti25       1.0     0.625000      0.500000      0.500000     Biso  1.000000 Ti
   Ti26       1.0     0.375000      0.500000      0.500000     Biso  1.000000 Ti
   Ti27       1.0     0.624530      0.753550      0.588710     Biso  1.000000 Ti
   Ti28       1.0     0.375470      0.753550      0.588710     Biso  1.000000 Ti
   Ti29       1.0     0.624584      0.482410      0.678378     Biso  1.000000 Ti
   Ti30       1.0     0.375416      0.482410      0.678378     Biso  1.000000 Ti
   Ti31       1.0     0.875000      0.500000      0.500000     Biso  1.000000 Ti
   Ti32       1.0     0.125000      0.500000      0.500000     Biso  1.000000 Ti
   Ti33       1.0     0.876140      0.749200      0.587330     Biso  1.000000 Ti
   Ti34       1.0     0.123860      0.749200      0.587330     Biso  1.000000 Ti
   Ti35       1.0     0.874696      0.996504      0.670108     Biso  1.000000 Ti
   Ti36       1.0     0.125304      0.996504      0.670108     Biso  1.000000 Ti
