# Supplementary material for: Influence of surface atomic structure demonstrated on oxygen incorporation mechanism at a model perovskite oxide
Source: Nat Commun. 2018 Sep 13;9:3710. doi: 10.1038/s41467-018-05685-5 (PMC6137039; doi:10.1038/s41467-018-05685-5)
Supplement: Supplementary file 3 — Supplementary Data 1 [file 41467_2018_5685_MOESM3_ESM.zip › SupplementaryInformation/SupplFig09/b/SupplFig09b_0TS.cif]

#======================================================================

# CRYSTAL DATA

#----------------------------------------------------------------------

data_VESTA_phase_1


_pd_phase_name                         'SrTiO3(110)-4x2-7layers               '
_cell_length_a                         15.58680
_cell_length_b                         11.02150
_cell_length_c                         31.74990
_cell_angle_alpha                      90
_cell_angle_beta                       90
_cell_angle_gamma                      90
_symmetry_space_group_name_H-M         'P 1'
_symmetry_Int_Tables_number            1

loop_
_symmetry_equiv_pos_as_xyz
   'x, y, z'

loop_
   _atom_site_label
   _atom_site_occupancy
   _atom_site_fract_x
   _atom_site_fract_y
   _atom_site_fract_z
   _atom_site_adp_type
   _atom_site_B_iso_or_equiv
   _atom_site_type_symbol
   O1         1.0     0.500000      0.238628      0.762321     Biso  1.000000 O
   O2         1.0     0.500000      0.297811      0.810410     Biso  1.000000 O
   O3         1.0     0.000000      0.000000      0.500000     Biso  1.000000 O
   O4         1.0    -0.000000      0.243641      0.581257     Biso  1.000000 O
   O5         1.0    -0.000000      0.011562      0.667160     Biso  1.000000 O
   O6         1.0    -0.000000      0.027034      0.781212     Biso  1.000000 O
   O7         1.0     0.625000      0.125000      0.543960     Biso  1.000000 O
   O8         1.0     0.375000      0.125000      0.543960     Biso  1.000000 O
   O9         1.0     0.614080      0.380277      0.631277     Biso  1.000000 O
   O10        1.0     0.385920      0.380277      0.631277     Biso  1.000000 O
   O11        1.0     0.662298      0.108895      0.723363     Biso  1.000000 O
   O12        1.0     0.337702      0.108895      0.723363     Biso  1.000000 O
   O13        1.0     0.625000      0.375000      0.543960     Biso  1.000000 O
   O14        1.0     0.375000      0.375000      0.543960     Biso  1.000000 O
   O15        1.0     0.626980      0.133244      0.635200     Biso  1.000000 O
   O16        1.0     0.373020      0.133244      0.635200     Biso  1.000000 O
   O17        1.0     0.623933      0.366698      0.719265     Biso  1.000000 O
   O18        1.0     0.376067      0.366698      0.719265     Biso  1.000000 O
   O19        1.0     0.500000      0.000000      0.500000     Biso  1.000000 O
   O20        1.0     0.500000      0.244038      0.583255     Biso  1.000000 O
   O21        1.0     0.500000      0.014932      0.679381     Biso  1.000000 O
   O22        1.0     0.875000      0.125000      0.543960     Biso  1.000000 O
   O23        1.0     0.125000      0.125000      0.543960     Biso  1.000000 O
   O24        1.0     0.884247      0.362545      0.632899     Biso  1.000000 O
   O25        1.0     0.115753      0.362545      0.632899     Biso  1.000000 O
   O26        1.0     0.876980      0.126908      0.716385     Biso  1.000000 O
   O27        1.0     0.123020      0.126908      0.716385     Biso  1.000000 O
   O28        1.0     0.875000      0.375000      0.543960     Biso  1.000000 O
   O29        1.0     0.125000      0.375000      0.543960     Biso  1.000000 O
   O30        1.0     0.868490      0.119811      0.627848     Biso  1.000000 O
   O31        1.0     0.131510      0.119811      0.627848     Biso  1.000000 O
   O32        1.0     0.883852      0.389066      0.721398     Biso  1.000000 O
   O33        1.0     0.116148      0.389066      0.721398     Biso  1.000000 O
   O34        1.0     0.750000      0.000000      0.500000     Biso  1.000000 O
   O35        1.0     0.250000      0.000000      0.500000     Biso  1.000000 O
   O36        1.0     0.748800      0.256103      0.584517     Biso  1.000000 O
   O37        1.0     0.251200      0.256103      0.584517     Biso  1.000000 O
   O38        1.0     0.751578      0.481679      0.667599     Biso  1.000000 O
   O39        1.0     0.248422      0.481679      0.667599     Biso  1.000000 O
   O40        1.0     0.794751      0.025780      0.790574     Biso  1.000000 O
   O41        1.0     0.205249      0.025780      0.790574     Biso  1.000000 O
   O42        1.0     0.685408      0.245922      0.798688     Biso  1.000000 O
   O43        1.0     0.314592      0.245922      0.798688     Biso  1.000000 O
   O44        1.0     0.611059      0.489165      0.800799     Biso  1.000000 O
   O45        1.0     0.388941      0.489165      0.800799     Biso  1.000000 O
   O46        1.0     0.000000      0.500000      0.500000     Biso  1.000000 O
   O47        1.0    -0.000000      0.742993      0.581276     Biso  1.000000 O
   O48        1.0    -0.000000      0.511548      0.666982     Biso  1.000000 O
   O49        1.0    -0.000000      0.527619      0.781391     Biso  1.000000 O
   O50        1.0     0.625000      0.625000      0.543960     Biso  1.000000 O
   O51        1.0     0.375000      0.625000      0.543960     Biso  1.000000 O
   O52        1.0     0.614042      0.881064      0.630960     Biso  1.000000 O
   O53        1.0     0.385958      0.881064      0.630960     Biso  1.000000 O
   O54        1.0     0.660606      0.610775      0.723503     Biso  1.000000 O
   O55        1.0     0.339394      0.610775      0.723503     Biso  1.000000 O
   O56        1.0     0.625000      0.875000      0.543960     Biso  1.000000 O
   O57        1.0     0.375000      0.875000      0.543960     Biso  1.000000 O
   O58        1.0     0.627787      0.633542      0.635100     Biso  1.000000 O
   O59        1.0     0.372213      0.633542      0.635100     Biso  1.000000 O
   O60        1.0     0.630763      0.863672      0.717883     Biso  1.000000 O
   O61        1.0     0.369237      0.863672      0.717883     Biso  1.000000 O
   O62        1.0     0.500000      0.500000      0.500000     Biso  1.000000 O
   O63        1.0     0.500000      0.744232      0.582909     Biso  1.000000 O
   O64        1.0     0.500000      0.518448      0.678516     Biso  1.000000 O
   O65        1.0     0.875000      0.625000      0.543960     Biso  1.000000 O
   O66        1.0     0.125000      0.625000      0.543960     Biso  1.000000 O
   O67        1.0     0.884782      0.862284      0.632943     Biso  1.000000 O
   O68        1.0     0.115218      0.862284      0.632943     Biso  1.000000 O
   O69        1.0     0.877142      0.626927      0.716250     Biso  1.000000 O
   O70        1.0     0.122857      0.626927      0.716250     Biso  1.000000 O
   O71        1.0     0.875000      0.875000      0.543960     Biso  1.000000 O
   O72        1.0     0.125000      0.875000      0.543960     Biso  1.000000 O
   O73        1.0     0.867571      0.619563      0.627846     Biso  1.000000 O
   O74        1.0     0.132429      0.619563      0.627846     Biso  1.000000 O
   O75        1.0     0.883910      0.889207      0.721424     Biso  1.000000 O
   O76        1.0     0.116090      0.889207      0.721424     Biso  1.000000 O
   O77        1.0     0.750000      0.500000      0.500000     Biso  1.000000 O
   O78        1.0     0.250000      0.500000      0.500000     Biso  1.000000 O
   O79        1.0     0.748966      0.756760      0.584506     Biso  1.000000 O
   O80        1.0     0.251034      0.756760      0.584506     Biso  1.000000 O
   O81        1.0     0.752087      0.982211      0.666828     Biso  1.000000 O
   O82        1.0     0.247913      0.982211      0.666828     Biso  1.000000 O
   O83        1.0     0.796281      0.527249      0.790960     Biso  1.000000 O
   O84        1.0     0.203719      0.527249      0.790960     Biso  1.000000 O
   O85        1.0     0.682571      0.743340      0.800208     Biso  1.000000 O
   O86        1.0     0.317429      0.743340      0.800208     Biso  1.000000 O
   O87        1.0     0.609220      0.987769      0.800384     Biso  1.000000 O
   O88        1.0     0.390780      0.987769      0.800384     Biso  1.000000 O
   O89        1.0     0.500000      0.772762      0.770506     Biso  1.000000 O
   Sr1        1.0     0.000000      0.250000      0.500000     Biso  1.000000 Sr
   Sr2        1.0     0.000000      0.000450      0.586190     Biso  1.000000 Sr
   Sr3        1.0    -0.000000      0.254644      0.685428     Biso  1.000000 Sr
   Sr4        1.0     0.500000      0.250000      0.500000     Biso  1.000000 Sr
   Sr5        1.0     0.500000      0.003750      0.588270     Biso  1.000000 Sr
   Sr6        1.0     0.500000      0.255215      0.678214     Biso  1.000000 Sr
   Sr7        1.0     0.750000      0.250000      0.500000     Biso  1.000000 Sr
   Sr8        1.0     0.250000      0.250000      0.500000     Biso  1.000000 Sr
   Sr9        1.0     0.747240      0.001860      0.586600     Biso  1.000000 Sr
   Sr10       1.0     0.252760      0.001860      0.586600     Biso  1.000000 Sr
   Sr11       1.0     0.754416      0.254445      0.681504     Biso  1.000000 Sr
   Sr12       1.0     0.245584      0.254445      0.681504     Biso  1.000000 Sr
   Sr13       1.0     0.000000      0.750000      0.500000     Biso  1.000000 Sr
   Sr14       1.0     0.000000      0.500450      0.586190     Biso  1.000000 Sr
   Sr15       1.0    -0.000000      0.755137      0.685608     Biso  1.000000 Sr
   Sr16       1.0     0.500000      0.750000      0.500000     Biso  1.000000 Sr
   Sr17       1.0     0.500000      0.503750      0.588270     Biso  1.000000 Sr
   Sr18       1.0     0.500000      0.754339      0.680552     Biso  1.000000 Sr
   Sr19       1.0     0.750000      0.750000      0.500000     Biso  1.000000 Sr
   Sr20       1.0     0.250000      0.750000      0.500000     Biso  1.000000 Sr
   Sr21       1.0     0.747240      0.501860      0.586600     Biso  1.000000 Sr
   Sr22       1.0     0.252760      0.501860      0.586600     Biso  1.000000 Sr
   Sr23       1.0     0.754861      0.752191      0.679944     Biso  1.000000 Sr
   Sr24       1.0     0.245139      0.752191      0.679944     Biso  1.000000 Sr
   Ti1        1.0     0.689911      0.090415      0.779180     Biso  1.000000 Ti
   Ti2        1.0     0.310089      0.090415      0.779180     Biso  1.000000 Ti
   Ti3        1.0     0.891669      0.014978      0.758337     Biso  1.000000 Ti
   Ti4        1.0     0.108331      0.014978      0.758337     Biso  1.000000 Ti
   Ti5        1.0     0.602157      0.340444      0.776616     Biso  1.000000 Ti
   Ti6        1.0     0.397843      0.340444      0.776616     Biso  1.000000 Ti
   Ti7        1.0     0.625000      0.000000      0.500000     Biso  1.000000 Ti
   Ti8        1.0     0.375000      0.000000      0.500000     Biso  1.000000 Ti
   Ti9        1.0     0.624530      0.253550      0.588710     Biso  1.000000 Ti
   Ti10       1.0     0.375470      0.253550      0.588710     Biso  1.000000 Ti
   Ti11       1.0     0.627228      0.002211      0.675520     Biso  1.000000 Ti
   Ti12       1.0     0.372772      0.002211      0.675520     Biso  1.000000 Ti
   Ti13       1.0     0.875000      0.000000      0.500000     Biso  1.000000 Ti
   Ti14       1.0     0.125000      0.000000      0.500000     Biso  1.000000 Ti
   Ti15       1.0     0.876140      0.249200      0.587330     Biso  1.000000 Ti
   Ti16       1.0     0.123860      0.249200      0.587330     Biso  1.000000 Ti
   Ti17       1.0     0.875463      0.498818      0.669839     Biso  1.000000 Ti
   Ti18       1.0     0.124537      0.498818      0.669839     Biso  1.000000 Ti
   Ti19       1.0     0.690830      0.590431      0.779210     Biso  1.000000 Ti
   Ti20       1.0     0.309170      0.590431      0.779210     Biso  1.000000 Ti
   Ti21       1.0     0.892016      0.515250      0.758321     Biso  1.000000 Ti
   Ti22       1.0     0.107984      0.515250      0.758321     Biso  1.000000 Ti
   Ti23       1.0     0.606111      0.842165      0.773906     Biso  1.000000 Ti
   Ti24       1.0     0.393889      0.842165      0.773906     Biso  1.000000 Ti
   Ti25       1.0     0.625000      0.500000      0.500000     Biso  1.000000 Ti
   Ti26       1.0     0.375000      0.500000      0.500000     Biso  1.000000 Ti
   Ti27       1.0     0.624530      0.753550      0.588710     Biso  1.000000 Ti
   Ti28       1.0     0.375470      0.753550      0.588710     Biso  1.000000 Ti
   Ti29       1.0     0.626534      0.501581      0.676455     Biso  1.000000 Ti
   Ti30       1.0     0.373466      0.501581      0.676455     Biso  1.000000 Ti
   Ti31       1.0     0.875000      0.500000      0.500000     Biso  1.000000 Ti
   Ti32       1.0     0.125000      0.500000      0.500000     Biso  1.000000 Ti
   Ti33       1.0     0.876140      0.749200      0.587330     Biso  1.000000 Ti
   Ti34       1.0     0.123860      0.749200      0.587330     Biso  1.000000 Ti
   Ti35       1.0     0.875508      0.999032      0.669791     Biso  1.000000 Ti
   Ti36       1.0     0.124492      0.999032      0.669791     Biso  1.000000 Ti
