# Supplementary material for: Influence of surface atomic structure demonstrated on oxygen incorporation mechanism at a model perovskite oxide
Source: Nat Commun. 2018 Sep 13;9:3710. doi: 10.1038/s41467-018-05685-5 (PMC6137039; doi:10.1038/s41467-018-05685-5)
Supplement: Supplementary file 3 — Supplementary Data 1 [file 41467_2018_5685_MOESM3_ESM.zip › SupplementaryInformation/SupplFig09/b/SupplFig09b_1IS.cif]

#======================================================================

# CRYSTAL DATA

#----------------------------------------------------------------------

data_VESTA_phase_1


_pd_phase_name                         'SrTiO3(110)-4x2-7layers               '
_cell_length_a                         15.58680
_cell_length_b                         11.02150
_cell_length_c                         31.74990
_cell_angle_alpha                      90
_cell_angle_beta                       90
_cell_angle_gamma                      90
_symmetry_space_group_name_H-M         'P 1'
_symmetry_Int_Tables_number            1

loop_
_symmetry_equiv_pos_as_xyz
   'x, y, z'

loop_
   _atom_site_label
   _atom_site_occupancy
   _atom_site_fract_x
   _atom_site_fract_y
   _atom_site_fract_z
   _atom_site_adp_type
   _atom_site_B_iso_or_equiv
   _atom_site_type_symbol
   O1         1.0     0.500000      0.235106      0.765881     Biso  1.000000 O
   O2         1.0     0.500000      0.292283      0.809417     Biso  1.000000 O
   O3         1.0     0.000000      0.000000      0.500000     Biso  1.000000 O
   O4         1.0     0.000000      0.243918      0.582408     Biso  1.000000 O
   O5         1.0     0.000000      0.011393      0.667591     Biso  1.000000 O
   O6         1.0     0.000000      0.026339      0.781269     Biso  1.000000 O
   O7         1.0     0.625000      0.125000      0.543960     Biso  1.000000 O
   O8         1.0     0.375000      0.125000      0.543960     Biso  1.000000 O
   O9         1.0     0.614437      0.380742      0.631459     Biso  1.000000 O
   O10        1.0     0.385563      0.380742      0.631459     Biso  1.000000 O
   O11        1.0     0.661768      0.110268      0.723536     Biso  1.000000 O
   O12        1.0     0.338232      0.110268      0.723536     Biso  1.000000 O
   O13        1.0     0.625000      0.375000      0.543960     Biso  1.000000 O
   O14        1.0     0.375000      0.375000      0.543960     Biso  1.000000 O
   O15        1.0     0.626278      0.132651      0.635180     Biso  1.000000 O
   O16        1.0     0.373722      0.132651      0.635180     Biso  1.000000 O
   O17        1.0     0.623182      0.365697      0.719444     Biso  1.000000 O
   O18        1.0     0.376818      0.365697      0.719444     Biso  1.000000 O
   O19        1.0     0.500000      0.000000      0.500000     Biso  1.000000 O
   O20        1.0     0.500000      0.244339      0.584450     Biso  1.000000 O
   O21        1.0     0.500000      0.015231      0.680168     Biso  1.000000 O
   O22        1.0     0.875000      0.125000      0.543960     Biso  1.000000 O
   O23        1.0     0.125000      0.125000      0.543960     Biso  1.000000 O
   O24        1.0     0.883162      0.363988      0.632676     Biso  1.000000 O
   O25        1.0     0.116838      0.363988      0.632676     Biso  1.000000 O
   O26        1.0     0.876973      0.127141      0.716539     Biso  1.000000 O
   O27        1.0     0.123027      0.127141      0.716539     Biso  1.000000 O
   O28        1.0     0.875000      0.375000      0.543960     Biso  1.000000 O
   O29        1.0     0.125000      0.375000      0.543960     Biso  1.000000 O
   O30        1.0     0.868924      0.120142      0.627973     Biso  1.000000 O
   O31        1.0     0.131076      0.120142      0.627973     Biso  1.000000 O
   O32        1.0     0.883887      0.389331      0.721492     Biso  1.000000 O
   O33        1.0     0.116113      0.389331      0.721492     Biso  1.000000 O
   O34        1.0     0.750000      0.000000      0.500000     Biso  1.000000 O
   O35        1.0     0.250000      0.000000      0.500000     Biso  1.000000 O
   O36        1.0     0.748666      0.255971      0.585647     Biso  1.000000 O
   O37        1.0     0.251334      0.255971      0.585647     Biso  1.000000 O
   O38        1.0     0.751318      0.483042      0.668391     Biso  1.000000 O
   O39        1.0     0.248682      0.483042      0.668391     Biso  1.000000 O
   O40        1.0     0.794834      0.024405      0.790436     Biso  1.000000 O
   O41        1.0     0.205166      0.024405      0.790436     Biso  1.000000 O
   O42        1.0     0.687012      0.246756      0.798773     Biso  1.000000 O
   O43        1.0     0.312988      0.246756      0.798773     Biso  1.000000 O
   O44        1.0     0.611040      0.488592      0.800941     Biso  1.000000 O
   O45        1.0     0.388960      0.488592      0.800941     Biso  1.000000 O
   O46        1.0     0.000000      0.500000      0.500000     Biso  1.000000 O
   O47        1.0     0.000000      0.742997      0.582363     Biso  1.000000 O
   O48        1.0     0.000000      0.510569      0.667475     Biso  1.000000 O
   O49        1.0     0.000000      0.527717      0.781473     Biso  1.000000 O
   O50        1.0     0.625000      0.625000      0.543960     Biso  1.000000 O
   O51        1.0     0.375000      0.625000      0.543960     Biso  1.000000 O
   O52        1.0     0.614160      0.881360      0.631191     Biso  1.000000 O
   O53        1.0     0.385840      0.881360      0.631191     Biso  1.000000 O
   O54        1.0     0.659430      0.611756      0.723788     Biso  1.000000 O
   O55        1.0     0.340570      0.611756      0.723788     Biso  1.000000 O
   O56        1.0     0.625000      0.875000      0.543960     Biso  1.000000 O
   O57        1.0     0.375000      0.875000      0.543960     Biso  1.000000 O
   O58        1.0     0.627142      0.632653      0.635141     Biso  1.000000 O
   O59        1.0     0.372858      0.632653      0.635141     Biso  1.000000 O
   O60        1.0     0.631081      0.864087      0.718153     Biso  1.000000 O
   O61        1.0     0.368919      0.864087      0.718153     Biso  1.000000 O
   O62        1.0     0.500000      0.500000      0.500000     Biso  1.000000 O
   O63        1.0     0.500000      0.744405      0.583795     Biso  1.000000 O
   O64        1.0     0.500000      0.518159      0.679195     Biso  1.000000 O
   O65        1.0     0.875000      0.625000      0.543960     Biso  1.000000 O
   O66        1.0     0.125000      0.625000      0.543960     Biso  1.000000 O
   O67        1.0     0.883999      0.863989      0.632565     Biso  1.000000 O
   O68        1.0     0.116001      0.863989      0.632565     Biso  1.000000 O
   O69        1.0     0.877395      0.627510      0.716343     Biso  1.000000 O
   O70        1.0     0.122605      0.627510      0.716343     Biso  1.000000 O
   O71        1.0     0.875000      0.875000      0.543960     Biso  1.000000 O
   O72        1.0     0.125000      0.875000      0.543960     Biso  1.000000 O
   O73        1.0     0.868194      0.619861      0.628058     Biso  1.000000 O
   O74        1.0     0.131806      0.619861      0.628058     Biso  1.000000 O
   O75        1.0     0.883920      0.888877      0.721218     Biso  1.000000 O
   O76        1.0     0.116080      0.888877      0.721218     Biso  1.000000 O
   O77        1.0     0.750000      0.500000      0.500000     Biso  1.000000 O
   O78        1.0     0.250000      0.500000      0.500000     Biso  1.000000 O
   O79        1.0     0.748841      0.756553      0.585574     Biso  1.000000 O
   O80        1.0     0.251159      0.756553      0.585574     Biso  1.000000 O
   O81        1.0     0.751888      0.983525      0.667360     Biso  1.000000 O
   O82        1.0     0.248112      0.983525      0.667360     Biso  1.000000 O
   O83        1.0     0.795797      0.528279      0.790719     Biso  1.000000 O
   O84        1.0     0.204203      0.528279      0.790719     Biso  1.000000 O
   O85        1.0     0.682066      0.743844      0.800667     Biso  1.000000 O
   O86        1.0     0.317934      0.743844      0.800667     Biso  1.000000 O
   O87        1.0     0.609681      0.989189      0.800538     Biso  1.000000 O
   O88        1.0     0.390319      0.989189      0.800538     Biso  1.000000 O
   O89        1.0     0.500000      0.774277      0.770896     Biso  1.000000 O
   Sr1        1.0     0.000000      0.250000      0.500000     Biso  1.000000 Sr
   Sr2        1.0     0.000000      0.000450      0.586190     Biso  1.000000 Sr
   Sr3        1.0     0.000000      0.254758      0.685207     Biso  1.000000 Sr
   Sr4        1.0     0.500000      0.250000      0.500000     Biso  1.000000 Sr
   Sr5        1.0     0.500000      0.003750      0.588270     Biso  1.000000 Sr
   Sr6        1.0     0.500000      0.255263      0.677286     Biso  1.000000 Sr
   Sr7        1.0     0.750000      0.250000      0.500000     Biso  1.000000 Sr
   Sr8        1.0     0.250000      0.250000      0.500000     Biso  1.000000 Sr
   Sr9        1.0     0.747240      0.001860      0.586600     Biso  1.000000 Sr
   Sr10       1.0     0.252760      0.001860      0.586600     Biso  1.000000 Sr
   Sr11       1.0     0.754238      0.254078      0.680687     Biso  1.000000 Sr
   Sr12       1.0     0.245762      0.254078      0.680687     Biso  1.000000 Sr
   Sr13       1.0     0.000000      0.750000      0.500000     Biso  1.000000 Sr
   Sr14       1.0     0.000000      0.500450      0.586190     Biso  1.000000 Sr
   Sr15       1.0     0.000000      0.754793      0.685002     Biso  1.000000 Sr
   Sr16       1.0     0.500000      0.750000      0.500000     Biso  1.000000 Sr
   Sr17       1.0     0.500000      0.503750      0.588270     Biso  1.000000 Sr
   Sr18       1.0     0.500000      0.754187      0.680840     Biso  1.000000 Sr
   Sr19       1.0     0.750000      0.750000      0.500000     Biso  1.000000 Sr
   Sr20       1.0     0.250000      0.750000      0.500000     Biso  1.000000 Sr
   Sr21       1.0     0.747240      0.501860      0.586600     Biso  1.000000 Sr
   Sr22       1.0     0.252760      0.501860      0.586600     Biso  1.000000 Sr
   Sr23       1.0     0.754867      0.752362      0.679762     Biso  1.000000 Sr
   Sr24       1.0     0.245133      0.752362      0.679762     Biso  1.000000 Sr
   Ti1        1.0     0.690677      0.090876      0.779071     Biso  1.000000 Ti
   Ti2        1.0     0.309323      0.090876      0.779071     Biso  1.000000 Ti
   Ti3        1.0     0.891854      0.014492      0.758221     Biso  1.000000 Ti
   Ti4        1.0     0.108146      0.014492      0.758221     Biso  1.000000 Ti
   Ti5        1.0     0.603792      0.340462      0.776603     Biso  1.000000 Ti
   Ti6        1.0     0.396208      0.340462      0.776603     Biso  1.000000 Ti
   Ti7        1.0     0.625000      0.000000      0.500000     Biso  1.000000 Ti
   Ti8        1.0     0.375000      0.000000      0.500000     Biso  1.000000 Ti
   Ti9        1.0     0.624530      0.253550      0.588710     Biso  1.000000 Ti
   Ti10       1.0     0.375470      0.253550      0.588710     Biso  1.000000 Ti
   Ti11       1.0     0.627144      0.002206      0.675645     Biso  1.000000 Ti
   Ti12       1.0     0.372856      0.002206      0.675645     Biso  1.000000 Ti
   Ti13       1.0     0.875000      0.000000      0.500000     Biso  1.000000 Ti
   Ti14       1.0     0.125000      0.000000      0.500000     Biso  1.000000 Ti
   Ti15       1.0     0.876140      0.249200      0.587330     Biso  1.000000 Ti
   Ti16       1.0     0.123860      0.249200      0.587330     Biso  1.000000 Ti
   Ti17       1.0     0.875460      0.498966      0.669972     Biso  1.000000 Ti
   Ti18       1.0     0.124540      0.498966      0.669972     Biso  1.000000 Ti
   Ti19       1.0     0.690343      0.591425      0.779327     Biso  1.000000 Ti
   Ti20       1.0     0.309657      0.591425      0.779327     Biso  1.000000 Ti
   Ti21       1.0     0.892024      0.515675      0.758342     Biso  1.000000 Ti
   Ti22       1.0     0.107976      0.515675      0.758342     Biso  1.000000 Ti
   Ti23       1.0     0.606220      0.843304      0.774155     Biso  1.000000 Ti
   Ti24       1.0     0.393780      0.843304      0.774155     Biso  1.000000 Ti
   Ti25       1.0     0.625000      0.500000      0.500000     Biso  1.000000 Ti
   Ti26       1.0     0.375000      0.500000      0.500000     Biso  1.000000 Ti
   Ti27       1.0     0.624530      0.753550      0.588710     Biso  1.000000 Ti
   Ti28       1.0     0.375470      0.753550      0.588710     Biso  1.000000 Ti
   Ti29       1.0     0.626433      0.502215      0.676452     Biso  1.000000 Ti
   Ti30       1.0     0.373567      0.502215      0.676452     Biso  1.000000 Ti
   Ti31       1.0     0.875000      0.500000      0.500000     Biso  1.000000 Ti
   Ti32       1.0     0.125000      0.500000      0.500000     Biso  1.000000 Ti
   Ti33       1.0     0.876140      0.749200      0.587330     Biso  1.000000 Ti
   Ti34       1.0     0.123860      0.749200      0.587330     Biso  1.000000 Ti
   Ti35       1.0     0.875547      0.999245      0.669829     Biso  1.000000 Ti
   Ti36       1.0     0.124453      0.999245      0.669829     Biso  1.000000 Ti
