# Supplementary material for: Influence of surface atomic structure demonstrated on oxygen incorporation mechanism at a model perovskite oxide
Source: Nat Commun. 2018 Sep 13;9:3710. doi: 10.1038/s41467-018-05685-5 (PMC6137039; doi:10.1038/s41467-018-05685-5)
Supplement: Supplementary file 3 — Supplementary Data 1 [file 41467_2018_5685_MOESM3_ESM.zip › SupplementaryInformation/SupplFig09/b/SupplFig09b_2FS.cif]

#======================================================================

# CRYSTAL DATA

#----------------------------------------------------------------------

data_VESTA_phase_1


_pd_phase_name                         'SrTiO3(110)-4x2-7layers               '
_cell_length_a                         15.58680
_cell_length_b                         11.02150
_cell_length_c                         31.74990
_cell_angle_alpha                      90
_cell_angle_beta                       90
_cell_angle_gamma                      90
_symmetry_space_group_name_H-M         'P 1'
_symmetry_Int_Tables_number            1

loop_
_symmetry_equiv_pos_as_xyz
   'x, y, z'

loop_
   _atom_site_label
   _atom_site_occupancy
   _atom_site_fract_x
   _atom_site_fract_y
   _atom_site_fract_z
   _atom_site_adp_type
   _atom_site_B_iso_or_equiv
   _atom_site_type_symbol
   O1         1.0     0.500000      0.266102      0.751647     Biso  1.000000 O
   O2         1.0     0.500000      0.340924      0.823569     Biso  1.000000 O
   O3         1.0     0.000000      0.000000      0.500000     Biso  1.000000 O
   O4         1.0     0.000000      0.244580      0.580399     Biso  1.000000 O
   O5         1.0     0.000000      0.009523      0.666901     Biso  1.000000 O
   O6         1.0     0.000000      0.031651      0.780722     Biso  1.000000 O
   O7         1.0     0.625000      0.125000      0.543960     Biso  1.000000 O
   O8         1.0     0.375000      0.125000      0.543960     Biso  1.000000 O
   O9         1.0     0.615713      0.379741      0.629601     Biso  1.000000 O
   O10        1.0     0.384287      0.379741      0.629601     Biso  1.000000 O
   O11        1.0     0.660201      0.109143      0.722472     Biso  1.000000 O
   O12        1.0     0.339799      0.109143      0.722472     Biso  1.000000 O
   O13        1.0     0.625000      0.375000      0.543960     Biso  1.000000 O
   O14        1.0     0.375000      0.375000      0.543960     Biso  1.000000 O
   O15        1.0     0.627193      0.133102      0.634039     Biso  1.000000 O
   O16        1.0     0.372807      0.133102      0.634039     Biso  1.000000 O
   O17        1.0     0.631181      0.372093      0.718923     Biso  1.000000 O
   O18        1.0     0.368819      0.372093      0.718923     Biso  1.000000 O
   O19        1.0     0.500000      0.000000      0.500000     Biso  1.000000 O
   O20        1.0     0.500000      0.243590      0.581944     Biso  1.000000 O
   O21        1.0     0.500000      0.013572      0.677776     Biso  1.000000 O
   O22        1.0     0.875000      0.125000      0.543960     Biso  1.000000 O
   O23        1.0     0.125000      0.125000      0.543960     Biso  1.000000 O
   O24        1.0     0.883888      0.360984      0.632815     Biso  1.000000 O
   O25        1.0     0.116112      0.360984      0.632815     Biso  1.000000 O
   O26        1.0     0.877166      0.128326      0.715684     Biso  1.000000 O
   O27        1.0     0.122834      0.128326      0.715684     Biso  1.000000 O
   O28        1.0     0.875000      0.375000      0.543960     Biso  1.000000 O
   O29        1.0     0.125000      0.375000      0.543960     Biso  1.000000 O
   O30        1.0     0.869923      0.118560      0.627121     Biso  1.000000 O
   O31        1.0     0.130077      0.118560      0.627121     Biso  1.000000 O
   O32        1.0     0.883570      0.390531      0.721237     Biso  1.000000 O
   O33        1.0     0.116430      0.390531      0.721237     Biso  1.000000 O
   O34        1.0     0.750000      0.000000      0.500000     Biso  1.000000 O
   O35        1.0     0.250000      0.000000      0.500000     Biso  1.000000 O
   O36        1.0     0.749254      0.255004      0.583260     Biso  1.000000 O
   O37        1.0     0.250746      0.255004      0.583260     Biso  1.000000 O
   O38        1.0     0.752779      0.483868      0.666679     Biso  1.000000 O
   O39        1.0     0.247221      0.483868      0.666679     Biso  1.000000 O
   O40        1.0     0.792965      0.031128      0.789877     Biso  1.000000 O
   O41        1.0     0.207035      0.031128      0.789877     Biso  1.000000 O
   O42        1.0     0.670081      0.231604      0.803652     Biso  1.000000 O
   O43        1.0     0.329919      0.231604      0.803652     Biso  1.000000 O
   O44        1.0     0.618678      0.491907      0.798927     Biso  1.000000 O
   O45        1.0     0.381322      0.491907      0.798927     Biso  1.000000 O
   O46        1.0     0.000000      0.500000      0.500000     Biso  1.000000 O
   O47        1.0     0.000000      0.744986      0.580287     Biso  1.000000 O
   O48        1.0     0.000000      0.509548      0.666908     Biso  1.000000 O
   O49        1.0     0.000000      0.533580      0.781499     Biso  1.000000 O
   O50        1.0     0.625000      0.625000      0.543960     Biso  1.000000 O
   O51        1.0     0.375000      0.625000      0.543960     Biso  1.000000 O
   O52        1.0     0.615849      0.883401      0.629301     Biso  1.000000 O
   O53        1.0     0.384151      0.883401      0.629301     Biso  1.000000 O
   O54        1.0     0.660449      0.616108      0.721473     Biso  1.000000 O
   O55        1.0     0.339551      0.616108      0.721473     Biso  1.000000 O
   O56        1.0     0.625000      0.875000      0.543960     Biso  1.000000 O
   O57        1.0     0.375000      0.875000      0.543960     Biso  1.000000 O
   O58        1.0     0.627323      0.637013      0.632230     Biso  1.000000 O
   O59        1.0     0.372677      0.637013      0.632230     Biso  1.000000 O
   O60        1.0     0.630553      0.863730      0.715801     Biso  1.000000 O
   O61        1.0     0.369447      0.863730      0.715801     Biso  1.000000 O
   O62        1.0     0.500000      0.500000      0.500000     Biso  1.000000 O
   O63        1.0     0.500000      0.747618      0.581207     Biso  1.000000 O
   O64        1.0     0.500000      0.516048      0.678064     Biso  1.000000 O
   O65        1.0     0.875000      0.625000      0.543960     Biso  1.000000 O
   O66        1.0     0.125000      0.625000      0.543960     Biso  1.000000 O
   O67        1.0     0.884326      0.860761      0.633138     Biso  1.000000 O
   O68        1.0     0.115674      0.860761      0.633138     Biso  1.000000 O
   O69        1.0     0.876418      0.628374      0.715197     Biso  1.000000 O
   O70        1.0     0.123582      0.628374      0.715197     Biso  1.000000 O
   O71        1.0     0.875000      0.875000      0.543960     Biso  1.000000 O
   O72        1.0     0.125000      0.875000      0.543960     Biso  1.000000 O
   O73        1.0     0.869473      0.618621      0.626818     Biso  1.000000 O
   O74        1.0     0.130527      0.618621      0.626818     Biso  1.000000 O
   O75        1.0     0.883828      0.892073      0.721759     Biso  1.000000 O
   O76        1.0     0.116172      0.892073      0.721759     Biso  1.000000 O
   O77        1.0     0.750000      0.500000      0.500000     Biso  1.000000 O
   O78        1.0     0.250000      0.500000      0.500000     Biso  1.000000 O
   O79        1.0     0.750074      0.757793      0.583351     Biso  1.000000 O
   O80        1.0     0.249926      0.757793      0.583351     Biso  1.000000 O
   O81        1.0     0.752486      0.983665      0.666443     Biso  1.000000 O
   O82        1.0     0.247514      0.983665      0.666443     Biso  1.000000 O
   O83        1.0     0.801578      0.531260      0.791983     Biso  1.000000 O
   O84        1.0     0.198422      0.531260      0.791983     Biso  1.000000 O
   O85        1.0     0.684192      0.742304      0.798640     Biso  1.000000 O
   O86        1.0     0.315808      0.742304      0.798640     Biso  1.000000 O
   O87        1.0     0.605422      0.978840      0.798674     Biso  1.000000 O
   O88        1.0     0.394578      0.978840      0.798674     Biso  1.000000 O
   O89        1.0     0.500000      0.763511      0.766983     Biso  1.000000 O
   Sr1        1.0     0.000000      0.250000      0.500000     Biso  1.000000 Sr
   Sr2        1.0     0.000000      0.000450      0.586190     Biso  1.000000 Sr
   Sr3        1.0     0.000000      0.256578      0.685640     Biso  1.000000 Sr
   Sr4        1.0     0.500000      0.250000      0.500000     Biso  1.000000 Sr
   Sr5        1.0     0.500000      0.003750      0.588270     Biso  1.000000 Sr
   Sr6        1.0     0.500000      0.254671      0.677836     Biso  1.000000 Sr
   Sr7        1.0     0.750000      0.250000      0.500000     Biso  1.000000 Sr
   Sr8        1.0     0.250000      0.250000      0.500000     Biso  1.000000 Sr
   Sr9        1.0     0.747240      0.001860      0.586600     Biso  1.000000 Sr
   Sr10       1.0     0.252760      0.001860      0.586600     Biso  1.000000 Sr
   Sr11       1.0     0.754453      0.255849      0.682667     Biso  1.000000 Sr
   Sr12       1.0     0.245547      0.255849      0.682667     Biso  1.000000 Sr
   Sr13       1.0     0.000000      0.750000      0.500000     Biso  1.000000 Sr
   Sr14       1.0     0.000000      0.500450      0.586190     Biso  1.000000 Sr
   Sr15       1.0     0.000000      0.757076      0.686132     Biso  1.000000 Sr
   Sr16       1.0     0.500000      0.750000      0.500000     Biso  1.000000 Sr
   Sr17       1.0     0.500000      0.503750      0.588270     Biso  1.000000 Sr
   Sr18       1.0     0.500000      0.749530      0.678820     Biso  1.000000 Sr
   Sr19       1.0     0.750000      0.750000      0.500000     Biso  1.000000 Sr
   Sr20       1.0     0.250000      0.750000      0.500000     Biso  1.000000 Sr
   Sr21       1.0     0.747240      0.501860      0.586600     Biso  1.000000 Sr
   Sr22       1.0     0.252760      0.501860      0.586600     Biso  1.000000 Sr
   Sr23       1.0     0.753278      0.751383      0.677521     Biso  1.000000 Sr
   Sr24       1.0     0.246722      0.751383      0.677521     Biso  1.000000 Sr
   Ti1        1.0     0.684633      0.086340      0.779125     Biso  1.000000 Ti
   Ti2        1.0     0.315367      0.086340      0.779125     Biso  1.000000 Ti
   Ti3        1.0     0.890858      0.018457      0.758535     Biso  1.000000 Ti
   Ti4        1.0     0.109142      0.018457      0.758535     Biso  1.000000 Ti
   Ti5        1.0     0.587597      0.335560      0.784691     Biso  1.000000 Ti
   Ti6        1.0     0.412403      0.335560      0.784691     Biso  1.000000 Ti
   Ti7        1.0     0.625000      0.000000      0.500000     Biso  1.000000 Ti
   Ti8        1.0     0.375000      0.000000      0.500000     Biso  1.000000 Ti
   Ti9        1.0     0.624530      0.253550      0.588710     Biso  1.000000 Ti
   Ti10       1.0     0.375470      0.253550      0.588710     Biso  1.000000 Ti
   Ti11       1.0     0.627175      0.002885      0.675831     Biso  1.000000 Ti
   Ti12       1.0     0.372825      0.002885      0.675831     Biso  1.000000 Ti
   Ti13       1.0     0.875000      0.000000      0.500000     Biso  1.000000 Ti
   Ti14       1.0     0.125000      0.000000      0.500000     Biso  1.000000 Ti
   Ti15       1.0     0.876140      0.249200      0.587330     Biso  1.000000 Ti
   Ti16       1.0     0.123860      0.249200      0.587330     Biso  1.000000 Ti
   Ti17       1.0     0.874856      0.498886      0.669743     Biso  1.000000 Ti
   Ti18       1.0     0.125144      0.498886      0.669743     Biso  1.000000 Ti
   Ti19       1.0     0.695687      0.589964      0.777122     Biso  1.000000 Ti
   Ti20       1.0     0.304313      0.589964      0.777122     Biso  1.000000 Ti
   Ti21       1.0     0.893386      0.518164      0.757846     Biso  1.000000 Ti
   Ti22       1.0     0.106614      0.518164      0.757846     Biso  1.000000 Ti
   Ti23       1.0     0.605427      0.834786      0.771716     Biso  1.000000 Ti
   Ti24       1.0     0.394573      0.834786      0.771716     Biso  1.000000 Ti
   Ti25       1.0     0.625000      0.500000      0.500000     Biso  1.000000 Ti
   Ti26       1.0     0.375000      0.500000      0.500000     Biso  1.000000 Ti
   Ti27       1.0     0.624530      0.753550      0.588710     Biso  1.000000 Ti
   Ti28       1.0     0.375470      0.753550      0.588710     Biso  1.000000 Ti
   Ti29       1.0     0.626688      0.493650      0.680628     Biso  1.000000 Ti
   Ti30       1.0     0.373312      0.493650      0.680628     Biso  1.000000 Ti
   Ti31       1.0     0.875000      0.500000      0.500000     Biso  1.000000 Ti
   Ti32       1.0     0.125000      0.500000      0.500000     Biso  1.000000 Ti
   Ti33       1.0     0.876140      0.749200      0.587330     Biso  1.000000 Ti
   Ti34       1.0     0.123860      0.749200      0.587330     Biso  1.000000 Ti
   Ti35       1.0     0.875431      0.999207      0.669958     Biso  1.000000 Ti
   Ti36       1.0     0.124569      0.999207      0.669958     Biso  1.000000 Ti
