# Supplementary material for: Influence of surface atomic structure demonstrated on oxygen incorporation mechanism at a model perovskite oxide
Source: Nat Commun. 2018 Sep 13;9:3710. doi: 10.1038/s41467-018-05685-5 (PMC6137039; doi:10.1038/s41467-018-05685-5)
Supplement: Supplementary file 3 — Supplementary Data 1 [file 41467_2018_5685_MOESM3_ESM.zip › SupplementaryInformation/SupplFig09/c/SupplFig09c_0IS.cif]

#======================================================================

# CRYSTAL DATA

#----------------------------------------------------------------------

data_VESTA_phase_1


_pd_phase_name                         'Ti   Sr   O                           '
_cell_length_a                         15.58680
_cell_length_b                         22.04300
_cell_length_c                         27.00000
_cell_angle_alpha                      90
_cell_angle_beta                       90
_cell_angle_gamma                      90
_symmetry_space_group_name_H-M         'P 1'
_symmetry_Int_Tables_number            1

loop_
_symmetry_equiv_pos_as_xyz
   'x, y, z'

loop_
   _atom_site_label
   _atom_site_occupancy
   _atom_site_fract_x
   _atom_site_fract_y
   _atom_site_fract_z
   _atom_site_adp_type
   _atom_site_B_iso_or_equiv
   _atom_site_type_symbol
   Ti1        1.0     0.374936      0.143989      0.389424     Biso  1.000000 Ti
   Ti2        1.0     0.371670      0.290952      0.390795     Biso  1.000000 Ti
   Ti3        1.0     0.372214      0.428103      0.392651     Biso  1.000000 Ti
   Ti4        1.0     0.375404      0.855671      0.389173     Biso  1.000000 Ti
   Ti5        1.0     0.378386      0.708854      0.390724     Biso  1.000000 Ti
   Ti6        1.0     0.378218      0.571896      0.392782     Biso  1.000000 Ti
   Ti7        1.0     0.125385      0.142138      0.389058     Biso  1.000000 Ti
   Ti8        1.0     0.127663      0.286260      0.390954     Biso  1.000000 Ti
   Ti9        1.0     0.131067      0.420575      0.388323     Biso  1.000000 Ti
   Ti10       1.0     0.124817      0.857405      0.389383     Biso  1.000000 Ti
   Ti11       1.0     0.122079      0.711375      0.391954     Biso  1.000000 Ti
   Ti12       1.0     0.121173      0.573225      0.398152     Biso  1.000000 Ti
   Ti13       1.0     0.000000      0.000000      0.000000     Biso  1.000000 Ti
   Ti14       1.0     0.250000      0.000000      0.000000     Biso  1.000000 Ti
   Ti15       1.0     0.999973      0.999921      0.199593     Biso  1.000000 Ti
   Ti16       1.0     0.999446      0.077313      0.316828     Biso  1.000000 Ti
   Ti17       1.0     0.000000      0.126020      0.101159     Biso  1.000000 Ti
   Ti18       1.0     0.998677      0.230493      0.313932     Biso  1.000000 Ti
   Ti19       1.0     0.999976      0.250288      0.203570     Biso  1.000000 Ti
   Ti20       1.0     0.000000      0.251970      0.000000     Biso  1.000000 Ti
   Ti21       1.0     0.997118      0.367954      0.321051     Biso  1.000000 Ti
   Ti22       1.0     0.000000      0.375530      0.104895     Biso  1.000000 Ti
   Ti23       1.0     0.999612      0.499494      0.205504     Biso  1.000000 Ti
   Ti24       1.0     0.000000      0.748030      0.000044     Biso  1.000000 Ti
   Ti25       1.0     0.250040      0.999920      0.199587     Biso  1.000000 Ti
   Ti26       1.0     0.250306      0.922559      0.316788     Biso  1.000000 Ti
   Ti27       1.0     0.250000      0.873980      0.101159     Biso  1.000000 Ti
   Ti28       1.0     0.249753      0.769079      0.313865     Biso  1.000000 Ti
   Ti29       1.0     0.249914      0.749690      0.203668     Biso  1.000000 Ti
   Ti30       1.0     0.250000      0.748030      0.000000     Biso  1.000000 Ti
   Ti31       1.0     0.247434      0.632076      0.323279     Biso  1.000000 Ti
   Ti32       1.0     0.250000      0.624470      0.104895     Biso  1.000000 Ti
   Ti33       1.0     0.249655      0.500375      0.205266     Biso  1.000000 Ti
   Ti34       1.0     0.250000      0.251970      0.000044     Biso  1.000000 Ti
   Ti35       1.0     0.250498      0.078974      0.316279     Biso  1.000000 Ti
   Ti36       1.0     0.250000      0.125680      0.100862     Biso  1.000000 Ti
   Ti37       1.0     0.250001      0.247990      0.203415     Biso  1.000000 Ti
   Ti38       1.0     0.250544      0.244714      0.309385     Biso  1.000000 Ti
   Ti39       1.0     0.250000      0.375870      0.104525     Biso  1.000000 Ti
   Ti40       1.0     0.249984      0.494083      0.318070     Biso  1.000000 Ti
   Ti41       1.0     0.999832      0.920908      0.316251     Biso  1.000000 Ti
   Ti42       1.0     0.000000      0.874320      0.100862     Biso  1.000000 Ti
   Ti43       1.0     0.999922      0.752071      0.203527     Biso  1.000000 Ti
   Ti44       1.0     0.000795      0.755054      0.309510     Biso  1.000000 Ti
   Ti45       1.0     0.000000      0.624130      0.104525     Biso  1.000000 Ti
   Ti46       1.0     0.002651      0.506609      0.319084     Biso  1.000000 Ti
   Ti47       1.0     0.250000      0.500000      0.000000     Biso  1.000000 Ti
   Ti48       1.0     0.000000      0.500000      0.000000     Biso  1.000000 Ti
   Ti49       1.0     0.874430      0.143893      0.389402     Biso  1.000000 Ti
   Ti50       1.0     0.871518      0.290695      0.390975     Biso  1.000000 Ti
   Ti51       1.0     0.871860      0.428698      0.392835     Biso  1.000000 Ti
   Ti52       1.0     0.875243      0.855947      0.389361     Biso  1.000000 Ti
   Ti53       1.0     0.878936      0.709207      0.390990     Biso  1.000000 Ti
   Ti54       1.0     0.879269      0.571862      0.393164     Biso  1.000000 Ti
   Ti55       1.0     0.625330      0.144210      0.389355     Biso  1.000000 Ti
   Ti56       1.0     0.628301      0.291230      0.390854     Biso  1.000000 Ti
   Ti57       1.0     0.629081      0.428338      0.392571     Biso  1.000000 Ti
   Ti58       1.0     0.624683      0.855476      0.389143     Biso  1.000000 Ti
   Ti59       1.0     0.621655      0.708825      0.390682     Biso  1.000000 Ti
   Ti60       1.0     0.621491      0.571608      0.392596     Biso  1.000000 Ti
   Ti61       1.0     0.500000      0.000000      0.000000     Biso  1.000000 Ti
   Ti62       1.0     0.750000      0.000000      0.000000     Biso  1.000000 Ti
   Ti63       1.0     0.500017      0.999965      0.199608     Biso  1.000000 Ti
   Ti64       1.0     0.500138      0.077423      0.316930     Biso  1.000000 Ti
   Ti65       1.0     0.500000      0.126020      0.101159     Biso  1.000000 Ti
   Ti66       1.0     0.500085      0.230928      0.313972     Biso  1.000000 Ti
   Ti67       1.0     0.500014      0.250419      0.203609     Biso  1.000000 Ti
   Ti68       1.0     0.500000      0.251970      0.000000     Biso  1.000000 Ti
   Ti69       1.0     0.500166      0.368135      0.321775     Biso  1.000000 Ti
   Ti70       1.0     0.500000      0.375530      0.104895     Biso  1.000000 Ti
   Ti71       1.0     0.499631      0.499650      0.205277     Biso  1.000000 Ti
   Ti72       1.0     0.500000      0.748030      0.000044     Biso  1.000000 Ti
   Ti73       1.0     0.749981      0.999925      0.199599     Biso  1.000000 Ti
   Ti74       1.0     0.749923      0.922363      0.316873     Biso  1.000000 Ti
   Ti75       1.0     0.750000      0.873980      0.101159     Biso  1.000000 Ti
   Ti76       1.0     0.750522      0.768877      0.314035     Biso  1.000000 Ti
   Ti77       1.0     0.749969      0.749507      0.203640     Biso  1.000000 Ti
   Ti78       1.0     0.750000      0.748030      0.000000     Biso  1.000000 Ti
   Ti79       1.0     0.750625      0.631756      0.322223     Biso  1.000000 Ti
   Ti80       1.0     0.750000      0.624470      0.104895     Biso  1.000000 Ti
   Ti81       1.0     0.749570      0.500673      0.205406     Biso  1.000000 Ti
   Ti82       1.0     0.750000      0.251970      0.000044     Biso  1.000000 Ti
   Ti83       1.0     0.749779      0.079093      0.316334     Biso  1.000000 Ti
   Ti84       1.0     0.750000      0.125680      0.100862     Biso  1.000000 Ti
   Ti85       1.0     0.749930      0.247930      0.203479     Biso  1.000000 Ti
   Ti86       1.0     0.749425      0.244819      0.309412     Biso  1.000000 Ti
   Ti87       1.0     0.750000      0.375870      0.104525     Biso  1.000000 Ti
   Ti88       1.0     0.751076      0.493553      0.318186     Biso  1.000000 Ti
   Ti89       1.0     0.500093      0.920659      0.316247     Biso  1.000000 Ti
   Ti90       1.0     0.500000      0.874320      0.100862     Biso  1.000000 Ti
   Ti91       1.0     0.499940      0.751888      0.203462     Biso  1.000000 Ti
   Ti92       1.0     0.500025      0.755510      0.309530     Biso  1.000000 Ti
   Ti93       1.0     0.500000      0.624130      0.104525     Biso  1.000000 Ti
   Ti94       1.0     0.500127      0.506547      0.318244     Biso  1.000000 Ti
   Ti95       1.0     0.750000      0.500000      0.000000     Biso  1.000000 Ti
   Ti96       1.0     0.500000      0.500000      0.000000     Biso  1.000000 Ti
   Sr1        1.0     0.374774      0.873836      0.212067     Biso  1.000000 Sr
   Sr2        1.0     0.119538      0.625993      0.222336     Biso  1.000000 Sr
   Sr3        1.0     0.124760      0.749160      0.102389     Biso  1.000000 Sr
   Sr4        1.0     0.375468      0.126052      0.211971     Biso  1.000000 Sr
   Sr5        1.0     0.130728      0.373878      0.223672     Biso  1.000000 Sr
   Sr6        1.0     0.125250      0.250840      0.102389     Biso  1.000000 Sr
   Sr7        1.0     0.380358      0.626207      0.225377     Biso  1.000000 Sr
   Sr8        1.0     0.375250      0.749160      0.102389     Biso  1.000000 Sr
   Sr9        1.0     0.125377      0.873899      0.212242     Biso  1.000000 Sr
   Sr10       1.0     0.369081      0.374033      0.223952     Biso  1.000000 Sr
   Sr11       1.0     0.374750      0.250840      0.102389     Biso  1.000000 Sr
   Sr12       1.0     0.124659      0.125938      0.212022     Biso  1.000000 Sr
   Sr13       1.0     0.250531      0.003095      0.434442     Biso  1.000000 Sr
   Sr14       1.0     0.999685      0.995902      0.434422     Biso  1.000000 Sr
   Sr15       1.0     0.125000      0.874110      0.000000     Biso  1.000000 Sr
   Sr16       1.0     0.125000      0.125890      0.000000     Biso  1.000000 Sr
   Sr17       1.0     0.375000      0.125890      0.000000     Biso  1.000000 Sr
   Sr18       1.0     0.375000      0.874110      0.000000     Biso  1.000000 Sr
   Sr19       1.0     0.125000      0.500000      0.104095     Biso  1.000000 Sr
   Sr20       1.0     0.375000      0.500000      0.104095     Biso  1.000000 Sr
   Sr21       1.0     0.125000      0.000000      0.100343     Biso  1.000000 Sr
   Sr22       1.0     0.375000      0.000000      0.100343     Biso  1.000000 Sr
   Sr23       1.0     0.375000      0.623800      0.000000     Biso  1.000000 Sr
   Sr24       1.0     0.375000      0.376200      0.000000     Biso  1.000000 Sr
   Sr25       1.0     0.125000      0.376200      0.000000     Biso  1.000000 Sr
   Sr26       1.0     0.125000      0.623800      0.000000     Biso  1.000000 Sr
   Sr27       1.0     0.874567      0.873789      0.212103     Biso  1.000000 Sr
   Sr28       1.0     0.619101      0.626200      0.224569     Biso  1.000000 Sr
   Sr29       1.0     0.624760      0.749160      0.102389     Biso  1.000000 Sr
   Sr30       1.0     0.875241      0.125951      0.211887     Biso  1.000000 Sr
   Sr31       1.0     0.630868      0.374098      0.223896     Biso  1.000000 Sr
   Sr32       1.0     0.625250      0.250840      0.102389     Biso  1.000000 Sr
   Sr33       1.0     0.881294      0.626034      0.224300     Biso  1.000000 Sr
   Sr34       1.0     0.875250      0.749160      0.102389     Biso  1.000000 Sr
   Sr35       1.0     0.625395      0.873763      0.212097     Biso  1.000000 Sr
   Sr36       1.0     0.868571      0.374112      0.222150     Biso  1.000000 Sr
   Sr37       1.0     0.874750      0.250840      0.102389     Biso  1.000000 Sr
   Sr38       1.0     0.624590      0.126025      0.211980     Biso  1.000000 Sr
   Sr39       1.0     0.749731      0.003177      0.434348     Biso  1.000000 Sr
   Sr40       1.0     0.500223      0.996386      0.434331     Biso  1.000000 Sr
   Sr41       1.0     0.625000      0.874110      0.000000     Biso  1.000000 Sr
   Sr42       1.0     0.625000      0.125890      0.000000     Biso  1.000000 Sr
   Sr43       1.0     0.875000      0.125890      0.000000     Biso  1.000000 Sr
   Sr44       1.0     0.875000      0.874110      0.000000     Biso  1.000000 Sr
   Sr45       1.0     0.625000      0.500000      0.104095     Biso  1.000000 Sr
   Sr46       1.0     0.875000      0.500000      0.104095     Biso  1.000000 Sr
   Sr47       1.0     0.625000      0.000000      0.100343     Biso  1.000000 Sr
   Sr48       1.0     0.875000      0.000000      0.100343     Biso  1.000000 Sr
   Sr49       1.0     0.875000      0.623800      0.000000     Biso  1.000000 Sr
   Sr50       1.0     0.875000      0.376200      0.000000     Biso  1.000000 Sr
   Sr51       1.0     0.625000      0.376200      0.000000     Biso  1.000000 Sr
   Sr52       1.0     0.625000      0.623800      0.000000     Biso  1.000000 Sr
   O1         1.0     0.375186      0.904496      0.321694     Biso  1.000000 O
   O2         1.0     0.375340      0.249516      0.202283     Biso  1.000000 O
   O3         1.0     0.381806      0.363114      0.336707     Biso  1.000000 O
   O4         1.0     0.372311      0.359309      0.431930     Biso  1.000000 O
   O5         1.0     0.374990      0.872620      0.100580     Biso  1.000000 O
   O6         1.0     0.374880      0.376060      0.103531     Biso  1.000000 O
   O7         1.0     0.381433      0.078028      0.428713     Biso  1.000000 O
   O8         1.0     0.120622      0.213992      0.425922     Biso  1.000000 O
   O9         1.0     0.125695      0.232499      0.327688     Biso  1.000000 O
   O10        1.0     0.375297      0.095626      0.321893     Biso  1.000000 O
   O11        1.0     0.374561      0.750215      0.202407     Biso  1.000000 O
   O12        1.0     0.367236      0.635965      0.337065     Biso  1.000000 O
   O13        1.0     0.378279      0.640523      0.432062     Biso  1.000000 O
   O14        1.0     0.375010      0.127380      0.100580     Biso  1.000000 O
   O15        1.0     0.375120      0.623940      0.103531     Biso  1.000000 O
   O16        1.0     0.370055      0.921784      0.428477     Biso  1.000000 O
   O17        1.0     0.129497      0.786324      0.425483     Biso  1.000000 O
   O18        1.0     0.124351      0.767637      0.326840     Biso  1.000000 O
   O19        1.0     0.379496      0.216588      0.424613     Biso  1.000000 O
   O20        1.0     0.374273      0.233482      0.326955     Biso  1.000000 O
   O21        1.0     0.125166      0.905211      0.321563     Biso  1.000000 O
   O22        1.0     0.124610      0.249607      0.202289     Biso  1.000000 O
   O23        1.0     0.118668      0.362313      0.335205     Biso  1.000000 O
   O24        1.0     0.128426      0.355849      0.430980     Biso  1.000000 O
   O25        1.0     0.125010      0.872620      0.100580     Biso  1.000000 O
   O26        1.0     0.125120      0.376060      0.103531     Biso  1.000000 O
   O27        1.0     0.119239      0.076503      0.428450     Biso  1.000000 O
   O28        1.0     0.371159      0.783264      0.424563     Biso  1.000000 O
   O29        1.0     0.375954      0.766530      0.326967     Biso  1.000000 O
   O30        1.0     0.124837      0.094965      0.321927     Biso  1.000000 O
   O31        1.0     0.125383      0.750506      0.202100     Biso  1.000000 O
   O32        1.0     0.130559      0.636687      0.340206     Biso  1.000000 O
   O33        1.0     0.123661      0.646927      0.434160     Biso  1.000000 O
   O34        1.0     0.125000      0.127380      0.100580     Biso  1.000000 O
   O35        1.0     0.124880      0.623940      0.103531     Biso  1.000000 O
   O36        1.0     0.130892      0.923611      0.428592     Biso  1.000000 O
   O37        1.0     0.000000      0.060930      0.052285     Biso  1.000000 O
   O38        1.0    -0.000177      0.291885      0.370499     Biso  1.000000 O
   O39        1.0    -0.000387      0.303129      0.268746     Biso  1.000000 O
   O40        1.0     0.000000      0.311470      0.054553     Biso  1.000000 O
   O41        1.0     0.000000      0.317360      0.159716     Biso  1.000000 O
   O42        1.0     0.000000      0.065280      0.151753     Biso  1.000000 O
   O43        1.0    -0.000074      0.858369      0.370353     Biso  1.000000 O
   O44        1.0    -0.000154      0.064430      0.251133     Biso  1.000000 O
   O45        1.0     0.000482      0.432251      0.372141     Biso  1.000000 O
   O46        1.0    -0.000362      0.431198      0.269630     Biso  1.000000 O
   O47        1.0     0.000026      0.184183      0.257226     Biso  1.000000 O
   O48        1.0     0.001081      0.556247      0.263909     Biso  1.000000 O
   O49        1.0     0.000000      0.560980      0.053011     Biso  1.000000 O
   O50        1.0     0.000000      0.563210      0.158070     Biso  1.000000 O
   O51        1.0     0.000000      0.189880      0.152064     Biso  1.000000 O
   O52        1.0     0.000000      0.187290      0.048844     Biso  1.000000 O
   O53        1.0     0.250000      0.939070      0.052285     Biso  1.000000 O
   O54        1.0     0.250320      0.708474      0.370757     Biso  1.000000 O
   O55        1.0     0.248651      0.696252      0.269294     Biso  1.000000 O
   O56        1.0     0.250000      0.688530      0.054553     Biso  1.000000 O
   O57        1.0     0.250000      0.682640      0.159716     Biso  1.000000 O
   O58        1.0     0.250000      0.934720      0.151753     Biso  1.000000 O
   O59        1.0     0.249987      0.141786      0.370420     Biso  1.000000 O
   O60        1.0     0.250318      0.935482      0.251054     Biso  1.000000 O
   O61        1.0     0.248885      0.566127      0.374049     Biso  1.000000 O
   O62        1.0     0.248566      0.568658      0.270595     Biso  1.000000 O
   O63        1.0     0.250336      0.815581      0.257099     Biso  1.000000 O
   O64        1.0     0.249904      0.443604      0.263329     Biso  1.000000 O
   O65        1.0     0.250000      0.439020      0.053011     Biso  1.000000 O
   O66        1.0     0.250000      0.436790      0.158070     Biso  1.000000 O
   O67        1.0     0.250000      0.810120      0.152064     Biso  1.000000 O
   O68        1.0     0.250000      0.812710      0.048844     Biso  1.000000 O
   O69        1.0     0.250795      0.000918      0.344770     Biso  1.000000 O
   O70        1.0     0.250000      0.059710      0.147393     Biso  1.000000 O
   O71        1.0     0.250144      0.065874      0.249701     Biso  1.000000 O
   O72        1.0     0.250000      0.065770      0.048029     Biso  1.000000 O
   O73        1.0     0.249768      0.284410      0.376268     Biso  1.000000 O
   O74        1.0     0.250000      0.314770      0.051899     Biso  1.000000 O
   O75        1.0     0.250088      0.304889      0.262610     Biso  1.000000 O
   O76        1.0     0.250000      0.314340      0.157284     Biso  1.000000 O
   O77        1.0     0.250208      0.848860      0.362193     Biso  1.000000 O
   O78        1.0     0.251689      0.435350      0.371856     Biso  1.000000 O
   O79        1.0     0.249779      0.185641      0.259937     Biso  1.000000 O
   O80        1.0     0.250000      0.562880      0.051855     Biso  1.000000 O
   O81        1.0     0.250000      0.562690      0.156735     Biso  1.000000 O
   O82        1.0     0.250000      0.184480      0.155015     Biso  1.000000 O
   O83        1.0     0.250000      0.191290      0.052181     Biso  1.000000 O
   O84        1.0     0.999291      0.999056      0.344771     Biso  1.000000 O
   O85        1.0     0.000000      0.940290      0.147393     Biso  1.000000 O
   O86        1.0    -0.000276      0.934055      0.249607     Biso  1.000000 O
   O87        1.0     0.000000      0.934230      0.048029     Biso  1.000000 O
   O88        1.0    -0.000231      0.715712      0.376385     Biso  1.000000 O
   O89        1.0     0.000000      0.685230      0.051899     Biso  1.000000 O
   O90        1.0     0.000869      0.694923      0.262607     Biso  1.000000 O
   O91        1.0     0.000000      0.685660      0.157284     Biso  1.000000 O
   O92        1.0    -0.000120      0.151204      0.362366     Biso  1.000000 O
   O93        1.0     1.001907      0.561808      0.375215     Biso  1.000000 O
   O94        1.0    -0.000322      0.814192      0.259881     Biso  1.000000 O
   O95        1.0     0.000000      0.437120      0.051855     Biso  1.000000 O
   O96        1.0     0.000000      0.437310      0.156735     Biso  1.000000 O
   O97        1.0     0.000000      0.815520      0.155015     Biso  1.000000 O
   O98        1.0     0.000000      0.808710      0.052181     Biso  1.000000 O
   O99        1.0     0.125545      0.498513      0.331762     Biso  1.000000 O
   O100       1.0     0.374965      0.500612      0.331114     Biso  1.000000 O
   O101       1.0     0.374641      0.499706      0.429169     Biso  1.000000 O
   O102       1.0     0.375000      0.746210      0.000000     Biso  1.000000 O
   O103       1.0     0.375000      0.253790      0.000000     Biso  1.000000 O
   O104       1.0     0.125000      0.253790      0.000000     Biso  1.000000 O
   O105       1.0     0.125000      0.746210      0.000000     Biso  1.000000 O
   O106       1.0     0.375000      0.000000      0.000000     Biso  1.000000 O
   O107       1.0     0.125000      0.000000      0.000000     Biso  1.000000 O
   O108       1.0     0.374889      0.500146      0.206771     Biso  1.000000 O
   O109       1.0     0.124959      0.499924      0.206492     Biso  1.000000 O
   O110       1.0     0.375000      0.500000      0.000000     Biso  1.000000 O
   O111       1.0     0.125000      0.500000      0.000000     Biso  1.000000 O
   O112       1.0     0.375064      0.000069      0.198182     Biso  1.000000 O
   O113       1.0     0.125005      0.000028      0.198270     Biso  1.000000 O
   O114       1.0     0.874653      0.904363      0.321827     Biso  1.000000 O
   O115       1.0     0.875360      0.249554      0.202179     Biso  1.000000 O
   O116       1.0     0.880412      0.362964      0.336184     Biso  1.000000 O
   O117       1.0     0.872473      0.359438      0.431636     Biso  1.000000 O
   O118       1.0     0.874990      0.872620      0.100580     Biso  1.000000 O
   O119       1.0     0.874880      0.376060      0.103531     Biso  1.000000 O
   O120       1.0     0.880187      0.077907      0.428683     Biso  1.000000 O
   O121       1.0     0.620859      0.216788      0.424596     Biso  1.000000 O
   O122       1.0     0.625782      0.233583      0.326974     Biso  1.000000 O
   O123       1.0     0.874935      0.095447      0.321909     Biso  1.000000 O
   O124       1.0     0.874705      0.750296      0.202274     Biso  1.000000 O
   O125       1.0     0.869581      0.635705      0.337145     Biso  1.000000 O
   O126       1.0     0.878108      0.640541      0.432195     Biso  1.000000 O
   O127       1.0     0.875010      0.127380      0.100580     Biso  1.000000 O
   O128       1.0     0.875120      0.623940      0.103531     Biso  1.000000 O
   O129       1.0     0.868602      0.921934      0.428679     Biso  1.000000 O
   O130       1.0     0.629176      0.783011      0.424631     Biso  1.000000 O
   O131       1.0     0.624492      0.766299      0.327141     Biso  1.000000 O
   O132       1.0     0.879000      0.216493      0.424794     Biso  1.000000 O
   O133       1.0     0.874214      0.233043      0.327105     Biso  1.000000 O
   O134       1.0     0.625255      0.904273      0.321785     Biso  1.000000 O
   O135       1.0     0.624639      0.249527      0.202197     Biso  1.000000 O
   O136       1.0     0.618763      0.363596      0.336769     Biso  1.000000 O
   O137       1.0     0.628077      0.359654      0.431949     Biso  1.000000 O
   O138       1.0     0.625010      0.872620      0.100580     Biso  1.000000 O
   O139       1.0     0.625120      0.376060      0.103531     Biso  1.000000 O
   O140       1.0     0.619394      0.078101      0.428592     Biso  1.000000 O
   O141       1.0     0.870450      0.783490      0.424748     Biso  1.000000 O
   O142       1.0     0.875796      0.766297      0.327106     Biso  1.000000 O
   O143       1.0     0.624814      0.095581      0.321906     Biso  1.000000 O
   O144       1.0     0.625435      0.750317      0.202331     Biso  1.000000 O
   O145       1.0     0.631838      0.635891      0.336580     Biso  1.000000 O
   O146       1.0     0.622158      0.640285      0.431816     Biso  1.000000 O
   O147       1.0     0.625000      0.127380      0.100580     Biso  1.000000 O
   O148       1.0     0.624880      0.623940      0.103531     Biso  1.000000 O
   O149       1.0     0.630446      0.921628      0.428379     Biso  1.000000 O
   O150       1.0     0.500000      0.060930      0.052285     Biso  1.000000 O
   O151       1.0     0.500172      0.292389      0.370595     Biso  1.000000 O
   O152       1.0     0.500164      0.303646      0.268784     Biso  1.000000 O
   O153       1.0     0.500000      0.311470      0.054553     Biso  1.000000 O
   O154       1.0     0.500000      0.317360      0.159716     Biso  1.000000 O
   O155       1.0     0.500000      0.065280      0.151753     Biso  1.000000 O
   O156       1.0     0.500144      0.856772      0.369600     Biso  1.000000 O
   O157       1.0     0.500036      0.064480      0.251231     Biso  1.000000 O
   O158       1.0     0.500111      0.433885      0.372311     Biso  1.000000 O
   O159       1.0     0.499880      0.431636      0.269738     Biso  1.000000 O
   O160       1.0     0.500065      0.184494      0.257284     Biso  1.000000 O
   O161       1.0     0.500152      0.556727      0.263336     Biso  1.000000 O
   O162       1.0     0.500000      0.560980      0.053011     Biso  1.000000 O
   O163       1.0     0.500000      0.563210      0.158070     Biso  1.000000 O
   O164       1.0     0.500000      0.189880      0.152064     Biso  1.000000 O
   O165       1.0     0.500000      0.187290      0.048844     Biso  1.000000 O
   O166       1.0     0.750000      0.939070      0.052285     Biso  1.000000 O
   O167       1.0     0.750257      0.707111      0.370530     Biso  1.000000 O
   O168       1.0     0.750522      0.696015      0.268892     Biso  1.000000 O
   O169       1.0     0.750000      0.688530      0.054553     Biso  1.000000 O
   O170       1.0     0.750000      0.682640      0.159716     Biso  1.000000 O
   O171       1.0     0.750000      0.934720      0.151753     Biso  1.000000 O
   O172       1.0     0.749925      0.142715      0.369949     Biso  1.000000 O
   O173       1.0     0.749975      0.935444      0.251168     Biso  1.000000 O
   O174       1.0     0.750515      0.565977      0.372611     Biso  1.000000 O
   O175       1.0     0.750688      0.568131      0.269894     Biso  1.000000 O
   O176       1.0     0.750070      0.815324      0.257328     Biso  1.000000 O
   O177       1.0     0.750577      0.443354      0.263320     Biso  1.000000 O
   O178       1.0     0.750000      0.439020      0.053011     Biso  1.000000 O
   O179       1.0     0.750000      0.436790      0.158070     Biso  1.000000 O
   O180       1.0     0.750000      0.810120      0.152064     Biso  1.000000 O
   O181       1.0     0.750000      0.812710      0.048844     Biso  1.000000 O
   O182       1.0     0.749824      0.000864      0.344740     Biso  1.000000 O
   O183       1.0     0.750000      0.059710      0.147393     Biso  1.000000 O
   O184       1.0     0.749920      0.065865      0.249767     Biso  1.000000 O
   O185       1.0     0.750000      0.065770      0.048029     Biso  1.000000 O
   O186       1.0     0.750035      0.285498      0.376061     Biso  1.000000 O
   O187       1.0     0.750000      0.314770      0.051899     Biso  1.000000 O
   O188       1.0     0.749879      0.304893      0.262536     Biso  1.000000 O
   O189       1.0     0.750000      0.314340      0.157284     Biso  1.000000 O
   O190       1.0     0.750006      0.848083      0.362187     Biso  1.000000 O
   O191       1.0     0.750454      0.437007      0.373387     Biso  1.000000 O
   O192       1.0     0.750026      0.185747      0.259860     Biso  1.000000 O
   O193       1.0     0.750000      0.562880      0.051855     Biso  1.000000 O
   O194       1.0     0.750000      0.562690      0.156735     Biso  1.000000 O
   O195       1.0     0.750000      0.184480      0.155015     Biso  1.000000 O
   O196       1.0     0.750000      0.191290      0.052181     Biso  1.000000 O
   O197       1.0     0.500182      0.998966      0.344723     Biso  1.000000 O
   O198       1.0     0.500000      0.940290      0.147393     Biso  1.000000 O
   O199       1.0     0.500178      0.934148      0.249693     Biso  1.000000 O
   O200       1.0     0.500000      0.934230      0.048029     Biso  1.000000 O
   O201       1.0     0.500107      0.714021      0.375872     Biso  1.000000 O
   O202       1.0     0.500000      0.685230      0.051899     Biso  1.000000 O
   O203       1.0     0.500012      0.695208      0.262711     Biso  1.000000 O
   O204       1.0     0.500000      0.685660      0.157284     Biso  1.000000 O
   O205       1.0     0.500083      0.151798      0.362202     Biso  1.000000 O
   O206       1.0     0.500045      0.562881      0.373365     Biso  1.000000 O
   O207       1.0     0.500209      0.814364      0.259776     Biso  1.000000 O
   O208       1.0     0.500000      0.437120      0.051855     Biso  1.000000 O
   O209       1.0     0.500000      0.437310      0.156735     Biso  1.000000 O
   O210       1.0     0.500000      0.815520      0.155015     Biso  1.000000 O
   O211       1.0     0.500000      0.808710      0.052181     Biso  1.000000 O
   O212       1.0     0.625389      0.499893      0.331134     Biso  1.000000 O
   O213       1.0     0.625093      0.499874      0.429281     Biso  1.000000 O
   O214       1.0     0.876088      0.499692      0.331805     Biso  1.000000 O
   O215       1.0     0.874965      0.499709      0.429716     Biso  1.000000 O
   O216       1.0     0.875000      0.746210      0.000000     Biso  1.000000 O
   O217       1.0     0.875000      0.253790      0.000000     Biso  1.000000 O
   O218       1.0     0.625000      0.253790      0.000000     Biso  1.000000 O
   O219       1.0     0.625000      0.746210      0.000000     Biso  1.000000 O
   O220       1.0     0.875000      0.000000      0.000000     Biso  1.000000 O
   O221       1.0     0.625000      0.000000      0.000000     Biso  1.000000 O
   O222       1.0     0.875175      0.500158      0.206613     Biso  1.000000 O
   O223       1.0     0.625088      0.499971      0.206728     Biso  1.000000 O
   O224       1.0     0.875000      0.500000      0.000000     Biso  1.000000 O
   O225       1.0     0.625000      0.500000      0.000000     Biso  1.000000 O
   O226       1.0     0.874942      0.000071      0.198183     Biso  1.000000 O
   O227       1.0     0.625017      0.000063      0.198188     Biso  1.000000 O
   O228       1.0     0.132980      0.490045      0.431100     Biso  1.000000 O
   O229       1.0     0.104965      0.537139      0.463697     Biso  1.000000 O
