# Supplementary material for: Influence of surface atomic structure demonstrated on oxygen incorporation mechanism at a model perovskite oxide
Source: Nat Commun. 2018 Sep 13;9:3710. doi: 10.1038/s41467-018-05685-5 (PMC6137039; doi:10.1038/s41467-018-05685-5)
Supplement: Supplementary file 3 — Supplementary Data 1 [file 41467_2018_5685_MOESM3_ESM.zip › SupplementaryInformation/SupplFig09/c/SupplFig09c_1TS.cif]

#======================================================================

# CRYSTAL DATA

#----------------------------------------------------------------------

data_VESTA_phase_1


_pd_phase_name                         'Ti   Sr   O                           '
_cell_length_a                         15.58680
_cell_length_b                         22.04300
_cell_length_c                         27.00000
_cell_angle_alpha                      90
_cell_angle_beta                       90
_cell_angle_gamma                      90
_symmetry_space_group_name_H-M         'P 1'
_symmetry_Int_Tables_number            1

loop_
_symmetry_equiv_pos_as_xyz
   'x, y, z'

loop_
   _atom_site_label
   _atom_site_occupancy
   _atom_site_fract_x
   _atom_site_fract_y
   _atom_site_fract_z
   _atom_site_adp_type
   _atom_site_B_iso_or_equiv
   _atom_site_type_symbol
   Ti1        1.0     0.375192      0.144245      0.389069     Biso  1.000000 Ti
   Ti2        1.0     0.371909      0.290891      0.390910     Biso  1.000000 Ti
   Ti3        1.0     0.372181      0.428150      0.393143     Biso  1.000000 Ti
   Ti4        1.0     0.375646      0.855202      0.388509     Biso  1.000000 Ti
   Ti5        1.0     0.378995      0.708803      0.390238     Biso  1.000000 Ti
   Ti6        1.0     0.377236      0.571348      0.392334     Biso  1.000000 Ti
   Ti7        1.0     0.125838      0.142982      0.388982     Biso  1.000000 Ti
   Ti8        1.0     0.128472      0.288085      0.391433     Biso  1.000000 Ti
   Ti9        1.0     0.130195      0.422989      0.390783     Biso  1.000000 Ti
   Ti10       1.0     0.125332      0.858805      0.389143     Biso  1.000000 Ti
   Ti11       1.0     0.123640      0.713728      0.394128     Biso  1.000000 Ti
   Ti12       1.0     0.116822      0.577925      0.402516     Biso  1.000000 Ti
   Ti13       1.0     0.000000      0.000000      0.000000     Biso  1.000000 Ti
   Ti14       1.0     0.250000      0.000000      0.000000     Biso  1.000000 Ti
   Ti15       1.0     0.999075      0.999873      0.199526     Biso  1.000000 Ti
   Ti16       1.0     0.999988      0.077338      0.316852     Biso  1.000000 Ti
   Ti17       1.0     0.000000      0.126020      0.101159     Biso  1.000000 Ti
   Ti18       1.0     0.999793      0.230450      0.314061     Biso  1.000000 Ti
   Ti19       1.0     0.999968      0.250331      0.203542     Biso  1.000000 Ti
   Ti20       1.0     0.000000      0.251970      0.000000     Biso  1.000000 Ti
   Ti21       1.0     0.998273      0.368020      0.322120     Biso  1.000000 Ti
   Ti22       1.0     0.000000      0.375530      0.104895     Biso  1.000000 Ti
   Ti23       1.0     0.999506      0.499432      0.205369     Biso  1.000000 Ti
   Ti24       1.0     0.000000      0.748030      0.000044     Biso  1.000000 Ti
   Ti25       1.0     0.249202      0.999873      0.199507     Biso  1.000000 Ti
   Ti26       1.0     0.250872      0.922872      0.316705     Biso  1.000000 Ti
   Ti27       1.0     0.250000      0.873980      0.101159     Biso  1.000000 Ti
   Ti28       1.0     0.249796      0.768640      0.313428     Biso  1.000000 Ti
   Ti29       1.0     0.249937      0.749567      0.203483     Biso  1.000000 Ti
   Ti30       1.0     0.250000      0.748030      0.000000     Biso  1.000000 Ti
   Ti31       1.0     0.242956      0.631676      0.325738     Biso  1.000000 Ti
   Ti32       1.0     0.250000      0.624470      0.104895     Biso  1.000000 Ti
   Ti33       1.0     0.249771      0.500112      0.205042     Biso  1.000000 Ti
   Ti34       1.0     0.250000      0.251970      0.000044     Biso  1.000000 Ti
   Ti35       1.0     0.250700      0.079161      0.316135     Biso  1.000000 Ti
   Ti36       1.0     0.250000      0.125680      0.100862     Biso  1.000000 Ti
   Ti37       1.0     0.249995      0.248052      0.203441     Biso  1.000000 Ti
   Ti38       1.0     0.250553      0.243796      0.309651     Biso  1.000000 Ti
   Ti39       1.0     0.250000      0.375870      0.104525     Biso  1.000000 Ti
   Ti40       1.0     0.248101      0.494172      0.318513     Biso  1.000000 Ti
   Ti41       1.0     0.999809      0.920999      0.316174     Biso  1.000000 Ti
   Ti42       1.0     0.000000      0.874320      0.100862     Biso  1.000000 Ti
   Ti43       1.0     0.999958      0.752048      0.203734     Biso  1.000000 Ti
   Ti44       1.0     0.002228      0.755089      0.310154     Biso  1.000000 Ti
   Ti45       1.0     0.000000      0.624130      0.104525     Biso  1.000000 Ti
   Ti46       1.0     0.003579      0.506754      0.319164     Biso  1.000000 Ti
   Ti47       1.0     0.250000      0.500000      0.000000     Biso  1.000000 Ti
   Ti48       1.0     0.000000      0.500000      0.000000     Biso  1.000000 Ti
   Ti49       1.0     0.874559      0.143514      0.389177     Biso  1.000000 Ti
   Ti50       1.0     0.871908      0.290056      0.391276     Biso  1.000000 Ti
   Ti51       1.0     0.872159      0.428126      0.393617     Biso  1.000000 Ti
   Ti52       1.0     0.875590      0.855956      0.389424     Biso  1.000000 Ti
   Ti53       1.0     0.880404      0.709244      0.391943     Biso  1.000000 Ti
   Ti54       1.0     0.880775      0.571440      0.393787     Biso  1.000000 Ti
   Ti55       1.0     0.625704      0.144061      0.389129     Biso  1.000000 Ti
   Ti56       1.0     0.628848      0.290854      0.390789     Biso  1.000000 Ti
   Ti57       1.0     0.629781      0.428133      0.392651     Biso  1.000000 Ti
   Ti58       1.0     0.624845      0.854374      0.388441     Biso  1.000000 Ti
   Ti59       1.0     0.621788      0.708392      0.390522     Biso  1.000000 Ti
   Ti60       1.0     0.621179      0.570944      0.392495     Biso  1.000000 Ti
   Ti61       1.0     0.500000      0.000000      0.000000     Biso  1.000000 Ti
   Ti62       1.0     0.750000      0.000000      0.000000     Biso  1.000000 Ti
   Ti63       1.0     0.499199      1.000037      0.199444     Biso  1.000000 Ti
   Ti64       1.0     0.500348      0.076941      0.316940     Biso  1.000000 Ti
   Ti65       1.0     0.500000      0.126020      0.101159     Biso  1.000000 Ti
   Ti66       1.0     0.500339      0.230324      0.313966     Biso  1.000000 Ti
   Ti67       1.0     0.500024      0.250509      0.203522     Biso  1.000000 Ti
   Ti68       1.0     0.500000      0.251970      0.000000     Biso  1.000000 Ti
   Ti69       1.0     0.500077      0.367400      0.322295     Biso  1.000000 Ti
   Ti70       1.0     0.500000      0.375530      0.104895     Biso  1.000000 Ti
   Ti71       1.0     0.499571      0.500383      0.204841     Biso  1.000000 Ti
   Ti72       1.0     0.500000      0.748030      0.000044     Biso  1.000000 Ti
   Ti73       1.0     0.749088      0.999825      0.199509     Biso  1.000000 Ti
   Ti74       1.0     0.750008      0.922038      0.316679     Biso  1.000000 Ti
   Ti75       1.0     0.750000      0.873980      0.101159     Biso  1.000000 Ti
   Ti76       1.0     0.752180      0.768583      0.314131     Biso  1.000000 Ti
   Ti77       1.0     0.749894      0.749092      0.203529     Biso  1.000000 Ti
   Ti78       1.0     0.750000      0.748030      0.000000     Biso  1.000000 Ti
   Ti79       1.0     0.752319      0.631772      0.323882     Biso  1.000000 Ti
   Ti80       1.0     0.750000      0.624470      0.104895     Biso  1.000000 Ti
   Ti81       1.0     0.749583      0.500685      0.205118     Biso  1.000000 Ti
   Ti82       1.0     0.750000      0.251970      0.000044     Biso  1.000000 Ti
   Ti83       1.0     0.749958      0.078755      0.316291     Biso  1.000000 Ti
   Ti84       1.0     0.750000      0.125680      0.100862     Biso  1.000000 Ti
   Ti85       1.0     0.749869      0.248061      0.203449     Biso  1.000000 Ti
   Ti86       1.0     0.750140      0.243698      0.309609     Biso  1.000000 Ti
   Ti87       1.0     0.750000      0.375870      0.104525     Biso  1.000000 Ti
   Ti88       1.0     0.752948      0.493551      0.318415     Biso  1.000000 Ti
   Ti89       1.0     0.500445      0.920167      0.315741     Biso  1.000000 Ti
   Ti90       1.0     0.500000      0.874320      0.100862     Biso  1.000000 Ti
   Ti91       1.0     0.499826      0.751238      0.203267     Biso  1.000000 Ti
   Ti92       1.0     0.500933      0.758425      0.310085     Biso  1.000000 Ti
   Ti93       1.0     0.500000      0.624130      0.104525     Biso  1.000000 Ti
   Ti94       1.0     0.500625      0.505279      0.318797     Biso  1.000000 Ti
   Ti95       1.0     0.750000      0.500000      0.000000     Biso  1.000000 Ti
   Ti96       1.0     0.500000      0.500000      0.000000     Biso  1.000000 Ti
   Sr1        1.0     0.374852      0.873713      0.212022     Biso  1.000000 Sr
   Sr2        1.0     0.120648      0.625790      0.218901     Biso  1.000000 Sr
   Sr3        1.0     0.124760      0.749160      0.102389     Biso  1.000000 Sr
   Sr4        1.0     0.375396      0.126012      0.212014     Biso  1.000000 Sr
   Sr5        1.0     0.130693      0.373940      0.224439     Biso  1.000000 Sr
   Sr6        1.0     0.125250      0.250840      0.102389     Biso  1.000000 Sr
   Sr7        1.0     0.380330      0.626862      0.234551     Biso  1.000000 Sr
   Sr8        1.0     0.375250      0.749160      0.102389     Biso  1.000000 Sr
   Sr9        1.0     0.125370      0.873929      0.212301     Biso  1.000000 Sr
   Sr10       1.0     0.369315      0.374027      0.225037     Biso  1.000000 Sr
   Sr11       1.0     0.374750      0.250840      0.102389     Biso  1.000000 Sr
   Sr12       1.0     0.124589      0.125884      0.211924     Biso  1.000000 Sr
   Sr13       1.0     0.251179      0.003303      0.434273     Biso  1.000000 Sr
   Sr14       1.0     0.999925      0.996578      0.434300     Biso  1.000000 Sr
   Sr15       1.0     0.125000      0.874110      0.000000     Biso  1.000000 Sr
   Sr16       1.0     0.125000      0.125890      0.000000     Biso  1.000000 Sr
   Sr17       1.0     0.375000      0.125890      0.000000     Biso  1.000000 Sr
   Sr18       1.0     0.375000      0.874110      0.000000     Biso  1.000000 Sr
   Sr19       1.0     0.125000      0.500000      0.104095     Biso  1.000000 Sr
   Sr20       1.0     0.375000      0.500000      0.104095     Biso  1.000000 Sr
   Sr21       1.0     0.125000      0.000000      0.100343     Biso  1.000000 Sr
   Sr22       1.0     0.375000      0.000000      0.100343     Biso  1.000000 Sr
   Sr23       1.0     0.375000      0.623800      0.000000     Biso  1.000000 Sr
   Sr24       1.0     0.375000      0.376200      0.000000     Biso  1.000000 Sr
   Sr25       1.0     0.125000      0.376200      0.000000     Biso  1.000000 Sr
   Sr26       1.0     0.125000      0.623800      0.000000     Biso  1.000000 Sr
   Sr27       1.0     0.874475      0.873582      0.212229     Biso  1.000000 Sr
   Sr28       1.0     0.619329      0.626507      0.230056     Biso  1.000000 Sr
   Sr29       1.0     0.624760      0.749160      0.102389     Biso  1.000000 Sr
   Sr30       1.0     0.875189      0.125909      0.212039     Biso  1.000000 Sr
   Sr31       1.0     0.631202      0.374369      0.225270     Biso  1.000000 Sr
   Sr32       1.0     0.625250      0.250840      0.102389     Biso  1.000000 Sr
   Sr33       1.0     0.882683      0.626113      0.226969     Biso  1.000000 Sr
   Sr34       1.0     0.875250      0.749160      0.102389     Biso  1.000000 Sr
   Sr35       1.0     0.625380      0.873428      0.212144     Biso  1.000000 Sr
   Sr36       1.0     0.868929      0.373949      0.224330     Biso  1.000000 Sr
   Sr37       1.0     0.874750      0.250840      0.102389     Biso  1.000000 Sr
   Sr38       1.0     0.624650      0.125987      0.212001     Biso  1.000000 Sr
   Sr39       1.0     0.749652      0.002015      0.434150     Biso  1.000000 Sr
   Sr40       1.0     0.500507      0.996621      0.434084     Biso  1.000000 Sr
   Sr41       1.0     0.625000      0.874110      0.000000     Biso  1.000000 Sr
   Sr42       1.0     0.625000      0.125890      0.000000     Biso  1.000000 Sr
   Sr43       1.0     0.875000      0.125890      0.000000     Biso  1.000000 Sr
   Sr44       1.0     0.875000      0.874110      0.000000     Biso  1.000000 Sr
   Sr45       1.0     0.625000      0.500000      0.104095     Biso  1.000000 Sr
   Sr46       1.0     0.875000      0.500000      0.104095     Biso  1.000000 Sr
   Sr47       1.0     0.625000      0.000000      0.100343     Biso  1.000000 Sr
   Sr48       1.0     0.875000      0.000000      0.100343     Biso  1.000000 Sr
   Sr49       1.0     0.875000      0.623800      0.000000     Biso  1.000000 Sr
   Sr50       1.0     0.875000      0.376200      0.000000     Biso  1.000000 Sr
   Sr51       1.0     0.625000      0.376200      0.000000     Biso  1.000000 Sr
   Sr52       1.0     0.625000      0.623800      0.000000     Biso  1.000000 Sr
   O1         1.0     0.375580      0.904502      0.321161     Biso  1.000000 O
   O2         1.0     0.375346      0.249577      0.202401     Biso  1.000000 O
   O3         1.0     0.381011      0.363582      0.337031     Biso  1.000000 O
   O4         1.0     0.372819      0.359228      0.432172     Biso  1.000000 O
   O5         1.0     0.374990      0.872620      0.100580     Biso  1.000000 O
   O6         1.0     0.374880      0.376060      0.103531     Biso  1.000000 O
   O7         1.0     0.381199      0.078180      0.428208     Biso  1.000000 O
   O8         1.0     0.121259      0.215065      0.425605     Biso  1.000000 O
   O9         1.0     0.126041      0.232626      0.327836     Biso  1.000000 O
   O10        1.0     0.375584      0.095466      0.321617     Biso  1.000000 O
   O11        1.0     0.374500      0.750010      0.203229     Biso  1.000000 O
   O12        1.0     0.364716      0.635342      0.336099     Biso  1.000000 O
   O13        1.0     0.378551      0.640270      0.431254     Biso  1.000000 O
   O14        1.0     0.375010      0.127380      0.100580     Biso  1.000000 O
   O15        1.0     0.375120      0.623940      0.103531     Biso  1.000000 O
   O16        1.0     0.372149      0.921309      0.427696     Biso  1.000000 O
   O17        1.0     0.131234      0.788526      0.426745     Biso  1.000000 O
   O18        1.0     0.124848      0.768753      0.328427     Biso  1.000000 O
   O19        1.0     0.379757      0.216597      0.424712     Biso  1.000000 O
   O20        1.0     0.374548      0.232868      0.327238     Biso  1.000000 O
   O21        1.0     0.125450      0.905613      0.321274     Biso  1.000000 O
   O22        1.0     0.124662      0.249566      0.202389     Biso  1.000000 O
   O23        1.0     0.119273      0.363406      0.337529     Biso  1.000000 O
   O24        1.0     0.128635      0.357217      0.432407     Biso  1.000000 O
   O25        1.0     0.125010      0.872620      0.100580     Biso  1.000000 O
   O26        1.0     0.125120      0.376060      0.103531     Biso  1.000000 O
   O27        1.0     0.120368      0.077439      0.428371     Biso  1.000000 O
   O28        1.0     0.371902      0.782899      0.424294     Biso  1.000000 O
   O29        1.0     0.375549      0.766813      0.326780     Biso  1.000000 O
   O30        1.0     0.125162      0.095081      0.321847     Biso  1.000000 O
   O31        1.0     0.125405      0.750609      0.201841     Biso  1.000000 O
   O32        1.0     0.127237      0.638825      0.344066     Biso  1.000000 O
   O33        1.0     0.131349      0.649612      0.438208     Biso  1.000000 O
   O34        1.0     0.125000      0.127380      0.100580     Biso  1.000000 O
   O35        1.0     0.124880      0.623940      0.103531     Biso  1.000000 O
   O36        1.0     0.131153      0.924977      0.428119     Biso  1.000000 O
   O37        1.0     0.000000      0.060930      0.052285     Biso  1.000000 O
   O38        1.0     0.000357      0.291737      0.370976     Biso  1.000000 O
   O39        1.0     0.000656      0.303122      0.269446     Biso  1.000000 O
   O40        1.0     0.000000      0.311470      0.054553     Biso  1.000000 O
   O41        1.0     0.000000      0.317360      0.159716     Biso  1.000000 O
   O42        1.0     0.000000      0.065280      0.151753     Biso  1.000000 O
   O43        1.0     0.000471      0.858812      0.370500     Biso  1.000000 O
   O44        1.0     0.000201      0.064300      0.251020     Biso  1.000000 O
   O45        1.0     0.000498      0.432768      0.373678     Biso  1.000000 O
   O46        1.0    -0.000205      0.429988      0.270042     Biso  1.000000 O
   O47        1.0     0.000204      0.184129      0.257353     Biso  1.000000 O
   O48        1.0     0.002560      0.555793      0.263438     Biso  1.000000 O
   O49        1.0     0.000000      0.560980      0.053011     Biso  1.000000 O
   O50        1.0     0.000000      0.563210      0.158070     Biso  1.000000 O
   O51        1.0     0.000000      0.189880      0.152064     Biso  1.000000 O
   O52        1.0     0.000000      0.187290      0.048844     Biso  1.000000 O
   O53        1.0     0.250000      0.939070      0.052285     Biso  1.000000 O
   O54        1.0     0.250298      0.709018      0.371350     Biso  1.000000 O
   O55        1.0     0.246272      0.696017      0.270075     Biso  1.000000 O
   O56        1.0     0.250000      0.688530      0.054553     Biso  1.000000 O
   O57        1.0     0.250000      0.682640      0.159716     Biso  1.000000 O
   O58        1.0     0.250000      0.934720      0.151753     Biso  1.000000 O
   O59        1.0     0.250385      0.142901      0.369618     Biso  1.000000 O
   O60        1.0     0.250612      0.935377      0.250796     Biso  1.000000 O
   O61        1.0     0.246331      0.566544      0.375403     Biso  1.000000 O
   O62        1.0     0.244562      0.568461      0.272643     Biso  1.000000 O
   O63        1.0     0.249999      0.815525      0.257045     Biso  1.000000 O
   O64        1.0     0.250081      0.443559      0.264033     Biso  1.000000 O
   O65        1.0     0.250000      0.439020      0.053011     Biso  1.000000 O
   O66        1.0     0.250000      0.436790      0.158070     Biso  1.000000 O
   O67        1.0     0.250000      0.810120      0.152064     Biso  1.000000 O
   O68        1.0     0.250000      0.812710      0.048844     Biso  1.000000 O
   O69        1.0     0.251268      0.001135      0.344724     Biso  1.000000 O
   O70        1.0     0.250000      0.059710      0.147393     Biso  1.000000 O
   O71        1.0     0.250134      0.065701      0.249591     Biso  1.000000 O
   O72        1.0     0.250000      0.065770      0.048029     Biso  1.000000 O
   O73        1.0     0.250125      0.284792      0.376348     Biso  1.000000 O
   O74        1.0     0.250000      0.314770      0.051899     Biso  1.000000 O
   O75        1.0     0.249958      0.304351      0.263069     Biso  1.000000 O
   O76        1.0     0.250000      0.314340      0.157284     Biso  1.000000 O
   O77        1.0     0.250618      0.849710      0.362281     Biso  1.000000 O
   O78        1.0     0.249368      0.437676      0.375750     Biso  1.000000 O
   O79        1.0     0.250002      0.185205      0.259857     Biso  1.000000 O
   O80        1.0     0.250000      0.562880      0.051855     Biso  1.000000 O
   O81        1.0     0.250000      0.562690      0.156735     Biso  1.000000 O
   O82        1.0     0.250000      0.184480      0.155015     Biso  1.000000 O
   O83        1.0     0.250000      0.191290      0.052181     Biso  1.000000 O
   O84        1.0     0.999538      0.999096      0.344706     Biso  1.000000 O
   O85        1.0     0.000000      0.940290      0.147393     Biso  1.000000 O
   O86        1.0    -0.000292      0.933884      0.249421     Biso  1.000000 O
   O87        1.0     0.000000      0.934230      0.048029     Biso  1.000000 O
   O88        1.0     0.001384      0.717221      0.378436     Biso  1.000000 O
   O89        1.0     0.000000      0.685230      0.051899     Biso  1.000000 O
   O90        1.0     0.002861      0.695048      0.263182     Biso  1.000000 O
   O91        1.0     0.000000      0.685660      0.157284     Biso  1.000000 O
   O92        1.0     0.000207      0.151046      0.362488     Biso  1.000000 O
   O93        1.0     1.000546      0.565123      0.371225     Biso  1.000000 O
   O94        1.0     0.000326      0.813962      0.260464     Biso  1.000000 O
   O95        1.0     0.000000      0.437120      0.051855     Biso  1.000000 O
   O96        1.0     0.000000      0.437310      0.156735     Biso  1.000000 O
   O97        1.0     0.000000      0.815520      0.155015     Biso  1.000000 O
   O98        1.0     0.000000      0.808710      0.052181     Biso  1.000000 O
   O99        1.0     0.124785      0.495436      0.331994     Biso  1.000000 O
   O100       1.0     0.373804      0.500276      0.331715     Biso  1.000000 O
   O101       1.0     0.375641      0.499846      0.429509     Biso  1.000000 O
   O102       1.0     0.375000      0.746210      0.000000     Biso  1.000000 O
   O103       1.0     0.375000      0.253790      0.000000     Biso  1.000000 O
   O104       1.0     0.125000      0.253790      0.000000     Biso  1.000000 O
   O105       1.0     0.125000      0.746210      0.000000     Biso  1.000000 O
   O106       1.0     0.375000      0.000000      0.000000     Biso  1.000000 O
   O107       1.0     0.125000      0.000000      0.000000     Biso  1.000000 O
   O108       1.0     0.374711      0.500414      0.207687     Biso  1.000000 O
   O109       1.0     0.125275      0.499364      0.206314     Biso  1.000000 O
   O110       1.0     0.375000      0.500000      0.000000     Biso  1.000000 O
   O111       1.0     0.125000      0.500000      0.000000     Biso  1.000000 O
   O112       1.0     0.375084      0.000203      0.198059     Biso  1.000000 O
   O113       1.0     0.125019     -0.000051      0.198192     Biso  1.000000 O
   O114       1.0     0.874926      0.904181      0.321608     Biso  1.000000 O
   O115       1.0     0.875523      0.249628      0.202465     Biso  1.000000 O
   O116       1.0     0.881278      0.363059      0.336830     Biso  1.000000 O
   O117       1.0     0.872521      0.358636      0.432182     Biso  1.000000 O
   O118       1.0     0.874990      0.872620      0.100580     Biso  1.000000 O
   O119       1.0     0.874880      0.376060      0.103531     Biso  1.000000 O
   O120       1.0     0.879583      0.077475      0.428280     Biso  1.000000 O
   O121       1.0     0.621118      0.216531      0.424627     Biso  1.000000 O
   O122       1.0     0.625917      0.232943      0.327116     Biso  1.000000 O
   O123       1.0     0.875219      0.095173      0.321753     Biso  1.000000 O
   O124       1.0     0.875110      0.750116      0.202701     Biso  1.000000 O
   O125       1.0     0.870778      0.637092      0.337968     Biso  1.000000 O
   O126       1.0     0.881203      0.640358      0.432890     Biso  1.000000 O
   O127       1.0     0.875010      0.127380      0.100580     Biso  1.000000 O
   O128       1.0     0.875120      0.623940      0.103531     Biso  1.000000 O
   O129       1.0     0.868938      0.921931      0.428566     Biso  1.000000 O
   O130       1.0     0.628664      0.782440      0.424699     Biso  1.000000 O
   O131       1.0     0.625549      0.766841      0.327430     Biso  1.000000 O
   O132       1.0     0.879079      0.215892      0.425008     Biso  1.000000 O
   O133       1.0     0.874731      0.232714      0.327368     Biso  1.000000 O
   O134       1.0     0.625579      0.903889      0.321177     Biso  1.000000 O
   O135       1.0     0.624700      0.249555      0.202358     Biso  1.000000 O
   O136       1.0     0.619008      0.363451      0.336707     Biso  1.000000 O
   O137       1.0     0.628362      0.359284      0.431860     Biso  1.000000 O
   O138       1.0     0.625010      0.872620      0.100580     Biso  1.000000 O
   O139       1.0     0.625120      0.376060      0.103531     Biso  1.000000 O
   O140       1.0     0.620224      0.077896      0.428226     Biso  1.000000 O
   O141       1.0     0.870374      0.783845      0.425279     Biso  1.000000 O
   O142       1.0     0.877132      0.766303      0.327857     Biso  1.000000 O
   O143       1.0     0.625033      0.095194      0.321771     Biso  1.000000 O
   O144       1.0     0.625653      0.750235      0.202958     Biso  1.000000 O
   O145       1.0     0.632476      0.635585      0.336302     Biso  1.000000 O
   O146       1.0     0.621753      0.639835      0.431518     Biso  1.000000 O
   O147       1.0     0.625000      0.127380      0.100580     Biso  1.000000 O
   O148       1.0     0.624880      0.623940      0.103531     Biso  1.000000 O
   O149       1.0     0.628933      0.920739      0.427399     Biso  1.000000 O
   O150       1.0     0.500000      0.060930      0.052285     Biso  1.000000 O
   O151       1.0     0.500204      0.292188      0.370613     Biso  1.000000 O
   O152       1.0     0.500042      0.303377      0.269030     Biso  1.000000 O
   O153       1.0     0.500000      0.311470      0.054553     Biso  1.000000 O
   O154       1.0     0.500000      0.317360      0.159716     Biso  1.000000 O
   O155       1.0     0.500000      0.065280      0.151753     Biso  1.000000 O
   O156       1.0     0.500331      0.853821      0.367323     Biso  1.000000 O
   O157       1.0     0.500297      0.064397      0.251078     Biso  1.000000 O
   O158       1.0     0.500172      0.433504      0.372655     Biso  1.000000 O
   O159       1.0     0.499965      0.430929      0.270469     Biso  1.000000 O
   O160       1.0     0.500146      0.184321      0.257172     Biso  1.000000 O
   O161       1.0     0.500528      0.556164      0.264114     Biso  1.000000 O
   O162       1.0     0.500000      0.560980      0.053011     Biso  1.000000 O
   O163       1.0     0.500000      0.563210      0.158070     Biso  1.000000 O
   O164       1.0     0.500000      0.189880      0.152064     Biso  1.000000 O
   O165       1.0     0.500000      0.187290      0.048844     Biso  1.000000 O
   O166       1.0     0.750000      0.939070      0.052285     Biso  1.000000 O
   O167       1.0     0.750734      0.707069      0.371272     Biso  1.000000 O
   O168       1.0     0.751688      0.695813      0.269536     Biso  1.000000 O
   O169       1.0     0.750000      0.688530      0.054553     Biso  1.000000 O
   O170       1.0     0.750000      0.682640      0.159716     Biso  1.000000 O
   O171       1.0     0.750000      0.934720      0.151753     Biso  1.000000 O
   O172       1.0     0.750166      0.143196      0.369259     Biso  1.000000 O
   O173       1.0     0.750198      0.935210      0.250901     Biso  1.000000 O
   O174       1.0     0.751707      0.566052      0.373537     Biso  1.000000 O
   O175       1.0     0.752381      0.568180      0.271162     Biso  1.000000 O
   O176       1.0     0.750904      0.815084      0.257613     Biso  1.000000 O
   O177       1.0     0.751136      0.443381      0.263670     Biso  1.000000 O
   O178       1.0     0.750000      0.439020      0.053011     Biso  1.000000 O
   O179       1.0     0.750000      0.436790      0.158070     Biso  1.000000 O
   O180       1.0     0.750000      0.810120      0.152064     Biso  1.000000 O
   O181       1.0     0.750000      0.812710      0.048844     Biso  1.000000 O
   O182       1.0     0.749864      0.000467      0.344622     Biso  1.000000 O
   O183       1.0     0.750000      0.059710      0.147393     Biso  1.000000 O
   O184       1.0     0.750046      0.065569      0.249730     Biso  1.000000 O
   O185       1.0     0.750000      0.065770      0.048029     Biso  1.000000 O
   O186       1.0     0.750386      0.285021      0.376136     Biso  1.000000 O
   O187       1.0     0.750000      0.314770      0.051899     Biso  1.000000 O
   O188       1.0     0.750183      0.304249      0.263023     Biso  1.000000 O
   O189       1.0     0.750000      0.314340      0.157284     Biso  1.000000 O
   O190       1.0     0.750443      0.848024      0.362287     Biso  1.000000 O
   O191       1.0     0.750895      0.436903      0.373975     Biso  1.000000 O
   O192       1.0     0.750186      0.185231      0.259697     Biso  1.000000 O
   O193       1.0     0.750000      0.562880      0.051855     Biso  1.000000 O
   O194       1.0     0.750000      0.562690      0.156735     Biso  1.000000 O
   O195       1.0     0.750000      0.184480      0.155015     Biso  1.000000 O
   O196       1.0     0.750000      0.191290      0.052181     Biso  1.000000 O
   O197       1.0     0.500482      0.998432      0.344520     Biso  1.000000 O
   O198       1.0     0.500000      0.940290      0.147393     Biso  1.000000 O
   O199       1.0     0.500382      0.934495      0.249385     Biso  1.000000 O
   O200       1.0     0.500000      0.934230      0.048029     Biso  1.000000 O
   O201       1.0     0.500240      0.713722      0.375309     Biso  1.000000 O
   O202       1.0     0.500000      0.685230      0.051899     Biso  1.000000 O
   O203       1.0     0.500773      0.696807      0.263939     Biso  1.000000 O
   O204       1.0     0.500000      0.685660      0.157284     Biso  1.000000 O
   O205       1.0     0.500392      0.151467      0.362115     Biso  1.000000 O
   O206       1.0     0.499652      0.562632      0.373150     Biso  1.000000 O
   O207       1.0     0.500443      0.815664      0.259440     Biso  1.000000 O
   O208       1.0     0.500000      0.437120      0.051855     Biso  1.000000 O
   O209       1.0     0.500000      0.437310      0.156735     Biso  1.000000 O
   O210       1.0     0.500000      0.815520      0.155015     Biso  1.000000 O
   O211       1.0     0.500000      0.808710      0.052181     Biso  1.000000 O
   O212       1.0     0.625709      0.499852      0.331672     Biso  1.000000 O
   O213       1.0     0.624808      0.499622      0.429530     Biso  1.000000 O
   O214       1.0     0.876385      0.499039      0.332124     Biso  1.000000 O
   O215       1.0     0.875997      0.499514      0.430146     Biso  1.000000 O
   O216       1.0     0.875000      0.746210      0.000000     Biso  1.000000 O
   O217       1.0     0.875000      0.253790      0.000000     Biso  1.000000 O
   O218       1.0     0.625000      0.253790      0.000000     Biso  1.000000 O
   O219       1.0     0.625000      0.746210      0.000000     Biso  1.000000 O
   O220       1.0     0.875000      0.000000      0.000000     Biso  1.000000 O
   O221       1.0     0.625000      0.000000      0.000000     Biso  1.000000 O
   O222       1.0     0.875339      0.500057      0.206946     Biso  1.000000 O
   O223       1.0     0.625261      0.500021      0.207465     Biso  1.000000 O
   O224       1.0     0.875000      0.500000      0.000000     Biso  1.000000 O
   O225       1.0     0.625000      0.500000      0.000000     Biso  1.000000 O
   O226       1.0     0.874993      0.000112      0.198121     Biso  1.000000 O
   O227       1.0     0.625084      0.000147      0.198043     Biso  1.000000 O
   O228       1.0     0.129429      0.497438      0.436214     Biso  1.000000 O
   O229       1.0     0.062495      0.537179      0.457308     Biso  1.000000 O
