# Supplementary material for: Influence of surface atomic structure demonstrated on oxygen incorporation mechanism at a model perovskite oxide
Source: Nat Commun. 2018 Sep 13;9:3710. doi: 10.1038/s41467-018-05685-5 (PMC6137039; doi:10.1038/s41467-018-05685-5)
Supplement: Supplementary file 3 — Supplementary Data 1 [file 41467_2018_5685_MOESM3_ESM.zip › SupplementaryInformation/SupplFig09/c/SupplFig09c_2FS.cif]

#======================================================================

# CRYSTAL DATA

#----------------------------------------------------------------------

data_VESTA_phase_1


_pd_phase_name                         'Ti   Sr   O '
_cell_length_a                         15.58680
_cell_length_b                         22.04300
_cell_length_c                         27.00000
_cell_angle_alpha                      90
_cell_angle_beta                       90
_cell_angle_gamma                      90
_symmetry_space_group_name_H-M         'P 1'
_symmetry_Int_Tables_number            1

loop_
_symmetry_equiv_pos_as_xyz
   'x, y, z'

loop_
   _atom_site_label
   _atom_site_occupancy
   _atom_site_fract_x
   _atom_site_fract_y
   _atom_site_fract_z
   _atom_site_adp_type
   _atom_site_B_iso_or_equiv
   _atom_site_type_symbol
   Ti1        1.0     0.375279      0.144576      0.388840     Biso  1.000000 Ti
   Ti2        1.0     0.372243      0.291180      0.390616     Biso  1.000000 Ti
   Ti3        1.0     0.371821      0.428223      0.392347     Biso  1.000000 Ti
   Ti4        1.0     0.375200      0.854615      0.388330     Biso  1.000000 Ti
   Ti5        1.0     0.378766      0.708001      0.389831     Biso  1.000000 Ti
   Ti6        1.0     0.377367      0.570685      0.391572     Biso  1.000000 Ti
   Ti7        1.0     0.125946      0.144335      0.389015     Biso  1.000000 Ti
   Ti8        1.0     0.129213      0.290817      0.390851     Biso  1.000000 Ti
   Ti9        1.0     0.130790      0.427849      0.392363     Biso  1.000000 Ti
   Ti10       1.0     0.125409      0.858104      0.389223     Biso  1.000000 Ti
   Ti11       1.0     0.124756      0.712095      0.395411     Biso  1.000000 Ti
   Ti12       1.0     0.108744      0.576890      0.410905     Biso  1.000000 Ti
   Ti13       1.0     0.000000      0.000000      0.000000     Biso  1.000000 Ti
   Ti14       1.0     0.250000      0.000000      0.000000     Biso  1.000000 Ti
   Ti15       1.0     0.997546      0.999643      0.200079     Biso  1.000000 Ti
   Ti16       1.0     0.000508      0.077067      0.316807     Biso  1.000000 Ti
   Ti17       1.0     0.000000      0.126020      0.101159     Biso  1.000000 Ti
   Ti18       1.0     0.000361      0.229618      0.314210     Biso  1.000000 Ti
   Ti19       1.0     0.999869      0.250848      0.204135     Biso  1.000000 Ti
   Ti20       1.0     0.000000      0.251970      0.000000     Biso  1.000000 Ti
   Ti21       1.0     0.000885      0.366601      0.322890     Biso  1.000000 Ti
   Ti22       1.0     0.000000      0.375530      0.104895     Biso  1.000000 Ti
   Ti23       1.0     0.999232      0.499422      0.205484     Biso  1.000000 Ti
   Ti24       1.0     0.000000      0.748030      0.000044     Biso  1.000000 Ti
   Ti25       1.0     0.247643      0.999823      0.200033     Biso  1.000000 Ti
   Ti26       1.0     0.250603      0.922817      0.316735     Biso  1.000000 Ti
   Ti27       1.0     0.250000      0.873980      0.101159     Biso  1.000000 Ti
   Ti28       1.0     0.249999      0.767878      0.313492     Biso  1.000000 Ti
   Ti29       1.0     0.249596      0.749243      0.204269     Biso  1.000000 Ti
   Ti30       1.0     0.250000      0.748030      0.000000     Biso  1.000000 Ti
   Ti31       1.0     0.241369      0.629731      0.326948     Biso  1.000000 Ti
   Ti32       1.0     0.250000      0.624470      0.104895     Biso  1.000000 Ti
   Ti33       1.0     0.249873      0.500013      0.205740     Biso  1.000000 Ti
   Ti34       1.0     0.250000      0.251970      0.000044     Biso  1.000000 Ti
   Ti35       1.0     0.250551      0.078977      0.316218     Biso  1.000000 Ti
   Ti36       1.0     0.250000      0.125680      0.100862     Biso  1.000000 Ti
   Ti37       1.0     0.250041      0.248138      0.203869     Biso  1.000000 Ti
   Ti38       1.0     0.250197      0.242843      0.310011     Biso  1.000000 Ti
   Ti39       1.0     0.250000      0.375870      0.104525     Biso  1.000000 Ti
   Ti40       1.0     0.248743      0.493405      0.319061     Biso  1.000000 Ti
   Ti41       1.0     0.999723      0.921034      0.316257     Biso  1.000000 Ti
   Ti42       1.0     0.000000      0.874320      0.100862     Biso  1.000000 Ti
   Ti43       1.0     0.999816      0.752038      0.204374     Biso  1.000000 Ti
   Ti44       1.0     0.003506      0.755376      0.311013     Biso  1.000000 Ti
   Ti45       1.0     0.000000      0.624130      0.104525     Biso  1.000000 Ti
   Ti46       1.0     0.003045      0.504078      0.318527     Biso  1.000000 Ti
   Ti47       1.0     0.250000      0.500000      0.000000     Biso  1.000000 Ti
   Ti48       1.0     0.000000      0.500000      0.000000     Biso  1.000000 Ti
   Ti49       1.0     0.874634      0.143721      0.388894     Biso  1.000000 Ti
   Ti50       1.0     0.871832      0.290104      0.390723     Biso  1.000000 Ti
   Ti51       1.0     0.871700      0.427076      0.393309     Biso  1.000000 Ti
   Ti52       1.0     0.875183      0.855171      0.388897     Biso  1.000000 Ti
   Ti53       1.0     0.878908      0.707258      0.390204     Biso  1.000000 Ti
   Ti54       1.0     0.926277      0.568962      0.428418     Biso  1.000000 Ti
   Ti55       1.0     0.625815      0.144318      0.388920     Biso  1.000000 Ti
   Ti56       1.0     0.628703      0.291298      0.390569     Biso  1.000000 Ti
   Ti57       1.0     0.629292      0.428808      0.392241     Biso  1.000000 Ti
   Ti58       1.0     0.624928      0.853336      0.388075     Biso  1.000000 Ti
   Ti59       1.0     0.621779      0.707257      0.389566     Biso  1.000000 Ti
   Ti60       1.0     0.621938      0.571389      0.390823     Biso  1.000000 Ti
   Ti61       1.0     0.500000      0.000000      0.000000     Biso  1.000000 Ti
   Ti62       1.0     0.750000      0.000000      0.000000     Biso  1.000000 Ti
   Ti63       1.0     0.497631      0.999879      0.199926     Biso  1.000000 Ti
   Ti64       1.0     0.500365      0.076724      0.316877     Biso  1.000000 Ti
   Ti65       1.0     0.500000      0.126020      0.101159     Biso  1.000000 Ti
   Ti66       1.0     0.500273      0.229930      0.314078     Biso  1.000000 Ti
   Ti67       1.0     0.500170      0.250763      0.204105     Biso  1.000000 Ti
   Ti68       1.0     0.500000      0.251970      0.000000     Biso  1.000000 Ti
   Ti69       1.0     0.500329      0.367325      0.321906     Biso  1.000000 Ti
   Ti70       1.0     0.500000      0.375530      0.104895     Biso  1.000000 Ti
   Ti71       1.0     0.499664      0.500713      0.205136     Biso  1.000000 Ti
   Ti72       1.0     0.500000      0.748030      0.000044     Biso  1.000000 Ti
   Ti73       1.0     0.747542      0.999731      0.200015     Biso  1.000000 Ti
   Ti74       1.0     0.749826      0.922149      0.316618     Biso  1.000000 Ti
   Ti75       1.0     0.750000      0.873980      0.101159     Biso  1.000000 Ti
   Ti76       1.0     0.753990      0.768115      0.313299     Biso  1.000000 Ti
   Ti77       1.0     0.749200      0.748429      0.204436     Biso  1.000000 Ti
   Ti78       1.0     0.750000      0.748030      0.000000     Biso  1.000000 Ti
   Ti79       1.0     0.756523      0.629235      0.326771     Biso  1.000000 Ti
   Ti80       1.0     0.750000      0.624470      0.104895     Biso  1.000000 Ti
   Ti81       1.0     0.749443      0.500765      0.206142     Biso  1.000000 Ti
   Ti82       1.0     0.750000      0.251970      0.000044     Biso  1.000000 Ti
   Ti83       1.0     0.750196      0.078470      0.316340     Biso  1.000000 Ti
   Ti84       1.0     0.750000      0.125680      0.100862     Biso  1.000000 Ti
   Ti85       1.0     0.749971      0.248264      0.203816     Biso  1.000000 Ti
   Ti86       1.0     0.750141      0.242694      0.309947     Biso  1.000000 Ti
   Ti87       1.0     0.750000      0.375870      0.104525     Biso  1.000000 Ti
   Ti88       1.0     0.758140      0.493856      0.319702     Biso  1.000000 Ti
   Ti89       1.0     0.500423      0.920146      0.315738     Biso  1.000000 Ti
   Ti90       1.0     0.500000      0.874320      0.100862     Biso  1.000000 Ti
   Ti91       1.0     0.499704      0.750938      0.203828     Biso  1.000000 Ti
   Ti92       1.0     0.502010      0.759504      0.310607     Biso  1.000000 Ti
   Ti93       1.0     0.500000      0.624130      0.104525     Biso  1.000000 Ti
   Ti94       1.0     0.502358      0.504809      0.318904     Biso  1.000000 Ti
   Ti95       1.0     0.750000      0.500000      0.000000     Biso  1.000000 Ti
   Ti96       1.0     0.500000      0.500000      0.000000     Biso  1.000000 Ti
   Sr1        1.0     0.374436      0.872930      0.212702     Biso  1.000000 Sr
   Sr2        1.0     0.121497      0.625234      0.218582     Biso  1.000000 Sr
   Sr3        1.0     0.124760      0.749160      0.102389     Biso  1.000000 Sr
   Sr4        1.0     0.375343      0.126388      0.212689     Biso  1.000000 Sr
   Sr5        1.0     0.131615      0.374373      0.226814     Biso  1.000000 Sr
   Sr6        1.0     0.125250      0.250840      0.102389     Biso  1.000000 Sr
   Sr7        1.0     0.380065      0.626622      0.236043     Biso  1.000000 Sr
   Sr8        1.0     0.375250      0.749160      0.102389     Biso  1.000000 Sr
   Sr9        1.0     0.125251      0.873200      0.212983     Biso  1.000000 Sr
   Sr10       1.0     0.369396      0.374391      0.225911     Biso  1.000000 Sr
   Sr11       1.0     0.374750      0.250840      0.102389     Biso  1.000000 Sr
   Sr12       1.0     0.124417      0.126333      0.212470     Biso  1.000000 Sr
   Sr13       1.0     0.250978      0.003207      0.434398     Biso  1.000000 Sr
   Sr14       1.0     0.999807      0.996415      0.434435     Biso  1.000000 Sr
   Sr15       1.0     0.125000      0.874110      0.000000     Biso  1.000000 Sr
   Sr16       1.0     0.125000      0.125890      0.000000     Biso  1.000000 Sr
   Sr17       1.0     0.375000      0.125890      0.000000     Biso  1.000000 Sr
   Sr18       1.0     0.375000      0.874110      0.000000     Biso  1.000000 Sr
   Sr19       1.0     0.125000      0.500000      0.104095     Biso  1.000000 Sr
   Sr20       1.0     0.375000      0.500000      0.104095     Biso  1.000000 Sr
   Sr21       1.0     0.125000      0.000000      0.100343     Biso  1.000000 Sr
   Sr22       1.0     0.375000      0.000000      0.100343     Biso  1.000000 Sr
   Sr23       1.0     0.375000      0.623800      0.000000     Biso  1.000000 Sr
   Sr24       1.0     0.375000      0.376200      0.000000     Biso  1.000000 Sr
   Sr25       1.0     0.125000      0.376200      0.000000     Biso  1.000000 Sr
   Sr26       1.0     0.125000      0.623800      0.000000     Biso  1.000000 Sr
   Sr27       1.0     0.874144      0.872692      0.213409     Biso  1.000000 Sr
   Sr28       1.0     0.620455      0.626736      0.233943     Biso  1.000000 Sr
   Sr29       1.0     0.624760      0.749160      0.102389     Biso  1.000000 Sr
   Sr30       1.0     0.875236      0.126314      0.212696     Biso  1.000000 Sr
   Sr31       1.0     0.631629      0.375350      0.226530     Biso  1.000000 Sr
   Sr32       1.0     0.625250      0.250840      0.102389     Biso  1.000000 Sr
   Sr33       1.0     0.883281      0.627490      0.231658     Biso  1.000000 Sr
   Sr34       1.0     0.875250      0.749160      0.102389     Biso  1.000000 Sr
   Sr35       1.0     0.625188      0.872783      0.212729     Biso  1.000000 Sr
   Sr36       1.0     0.868252      0.374951      0.227667     Biso  1.000000 Sr
   Sr37       1.0     0.874750      0.250840      0.102389     Biso  1.000000 Sr
   Sr38       1.0     0.624559      0.126342      0.212646     Biso  1.000000 Sr
   Sr39       1.0     0.750183      0.000616      0.434318     Biso  1.000000 Sr
   Sr40       1.0     0.500877      0.996391      0.434103     Biso  1.000000 Sr
   Sr41       1.0     0.625000      0.874110      0.000000     Biso  1.000000 Sr
   Sr42       1.0     0.625000      0.125890      0.000000     Biso  1.000000 Sr
   Sr43       1.0     0.875000      0.125890      0.000000     Biso  1.000000 Sr
   Sr44       1.0     0.875000      0.874110      0.000000     Biso  1.000000 Sr
   Sr45       1.0     0.625000      0.500000      0.104095     Biso  1.000000 Sr
   Sr46       1.0     0.875000      0.500000      0.104095     Biso  1.000000 Sr
   Sr47       1.0     0.625000      0.000000      0.100343     Biso  1.000000 Sr
   Sr48       1.0     0.875000      0.000000      0.100343     Biso  1.000000 Sr
   Sr49       1.0     0.875000      0.623800      0.000000     Biso  1.000000 Sr
   Sr50       1.0     0.875000      0.376200      0.000000     Biso  1.000000 Sr
   Sr51       1.0     0.625000      0.376200      0.000000     Biso  1.000000 Sr
   Sr52       1.0     0.625000      0.623800      0.000000     Biso  1.000000 Sr
   O1         1.0     0.375219      0.904721      0.320643     Biso  1.000000 O
   O2         1.0     0.375432      0.249443      0.201753     Biso  1.000000 O
   O3         1.0     0.381805      0.361460      0.336340     Biso  1.000000 O
   O4         1.0     0.372875      0.358997      0.431699     Biso  1.000000 O
   O5         1.0     0.374990      0.872620      0.100580     Biso  1.000000 O
   O6         1.0     0.374880      0.376060      0.103531     Biso  1.000000 O
   O7         1.0     0.380951      0.078177      0.427848     Biso  1.000000 O
   O8         1.0     0.121665      0.215946      0.424806     Biso  1.000000 O
   O9         1.0     0.126333      0.231025      0.327011     Biso  1.000000 O
   O10        1.0     0.375704      0.095061      0.320994     Biso  1.000000 O
   O11        1.0     0.374200      0.749993      0.202633     Biso  1.000000 O
   O12        1.0     0.364236      0.636102      0.335642     Biso  1.000000 O
   O13        1.0     0.378441      0.639803      0.430762     Biso  1.000000 O
   O14        1.0     0.375010      0.127380      0.100580     Biso  1.000000 O
   O15        1.0     0.375120      0.623940      0.103531     Biso  1.000000 O
   O16        1.0     0.372368      0.921131      0.427413     Biso  1.000000 O
   O17        1.0     0.131362      0.788561      0.426752     Biso  1.000000 O
   O18        1.0     0.124675      0.768821      0.328266     Biso  1.000000 O
   O19        1.0     0.379965      0.216349      0.424545     Biso  1.000000 O
   O20        1.0     0.374789      0.231497      0.326932     Biso  1.000000 O
   O21        1.0     0.125691      0.905821      0.320682     Biso  1.000000 O
   O22        1.0     0.124707      0.249422      0.201860     Biso  1.000000 O
   O23        1.0     0.119554      0.360328      0.336491     Biso  1.000000 O
   O24        1.0     0.129508      0.358347      0.431830     Biso  1.000000 O
   O25        1.0     0.125010      0.872620      0.100580     Biso  1.000000 O
   O26        1.0     0.125120      0.376060      0.103531     Biso  1.000000 O
   O27        1.0     0.120871      0.078184      0.428195     Biso  1.000000 O
   O28        1.0     0.371338      0.782685      0.423965     Biso  1.000000 O
   O29        1.0     0.374636      0.767449      0.326535     Biso  1.000000 O
   O30        1.0     0.125357      0.094741      0.321196     Biso  1.000000 O
   O31        1.0     0.125648      0.750867      0.200693     Biso  1.000000 O
   O32        1.0     0.127206      0.634836      0.348383     Biso  1.000000 O
   O33        1.0     0.140848      0.651808      0.440696     Biso  1.000000 O
   O34        1.0     0.125000      0.127380      0.100580     Biso  1.000000 O
   O35        1.0     0.124880      0.623940      0.103531     Biso  1.000000 O
   O36        1.0     0.131125      0.924800      0.428002     Biso  1.000000 O
   O37        1.0     0.000000      0.060930      0.052285     Biso  1.000000 O
   O38        1.0     0.000714      0.290620      0.370674     Biso  1.000000 O
   O39        1.0     0.000307      0.302264      0.268861     Biso  1.000000 O
   O40        1.0     0.000000      0.311470      0.054553     Biso  1.000000 O
   O41        1.0     0.000000      0.317360      0.159716     Biso  1.000000 O
   O42        1.0     0.000000      0.065280      0.151753     Biso  1.000000 O
   O43        1.0     0.000813      0.858815      0.369599     Biso  1.000000 O
   O44        1.0     0.000510      0.064079      0.250935     Biso  1.000000 O
   O45        1.0     0.001451      0.431588      0.373238     Biso  1.000000 O
   O46        1.0     0.000795      0.429381      0.269756     Biso  1.000000 O
   O47        1.0     0.000227      0.183947      0.256838     Biso  1.000000 O
   O48        1.0     0.002294      0.554954      0.263943     Biso  1.000000 O
   O49        1.0     0.000000      0.560980      0.053011     Biso  1.000000 O
   O50        1.0     0.000000      0.563210      0.158070     Biso  1.000000 O
   O51        1.0     0.000000      0.189880      0.152064     Biso  1.000000 O
   O52        1.0     0.000000      0.187290      0.048844     Biso  1.000000 O
   O53        1.0     0.250000      0.939070      0.052285     Biso  1.000000 O
   O54        1.0     0.249742      0.708645      0.370649     Biso  1.000000 O
   O55        1.0     0.244897      0.696059      0.269713     Biso  1.000000 O
   O56        1.0     0.250000      0.688530      0.054553     Biso  1.000000 O
   O57        1.0     0.250000      0.682640      0.159716     Biso  1.000000 O
   O58        1.0     0.250000      0.934720      0.151753     Biso  1.000000 O
   O59        1.0     0.250654      0.143314      0.368647     Biso  1.000000 O
   O60        1.0     0.250709      0.935417      0.250663     Biso  1.000000 O
   O61        1.0     0.251114      0.563764      0.373599     Biso  1.000000 O
   O62        1.0     0.243981      0.568691      0.271843     Biso  1.000000 O
   O63        1.0     0.249624      0.815205      0.256710     Biso  1.000000 O
   O64        1.0     0.251346      0.443571      0.262620     Biso  1.000000 O
   O65        1.0     0.250000      0.439020      0.053011     Biso  1.000000 O
   O66        1.0     0.250000      0.436790      0.158070     Biso  1.000000 O
   O67        1.0     0.250000      0.810120      0.152064     Biso  1.000000 O
   O68        1.0     0.250000      0.812710      0.048844     Biso  1.000000 O
   O69        1.0     0.251229      0.001085      0.344843     Biso  1.000000 O
   O70        1.0     0.250000      0.059710      0.147393     Biso  1.000000 O
   O71        1.0     0.250249      0.065509      0.249469     Biso  1.000000 O
   O72        1.0     0.250000      0.065770      0.048029     Biso  1.000000 O
   O73        1.0     0.250796      0.284346      0.375853     Biso  1.000000 O
   O74        1.0     0.250000      0.314770      0.051899     Biso  1.000000 O
   O75        1.0     0.250242      0.303528      0.263130     Biso  1.000000 O
   O76        1.0     0.250000      0.314340      0.157284     Biso  1.000000 O
   O77        1.0     0.250357      0.849974      0.362145     Biso  1.000000 O
   O78        1.0     0.251566      0.434521      0.372363     Biso  1.000000 O
   O79        1.0     0.250359      0.184985      0.259130     Biso  1.000000 O
   O80        1.0     0.250000      0.562880      0.051855     Biso  1.000000 O
   O81        1.0     0.250000      0.562690      0.156735     Biso  1.000000 O
   O82        1.0     0.250000      0.184480      0.155015     Biso  1.000000 O
   O83        1.0     0.250000      0.191290      0.052181     Biso  1.000000 O
   O84        1.0     0.000109      0.999114      0.344861     Biso  1.000000 O
   O85        1.0     0.000000      0.940290      0.147393     Biso  1.000000 O
   O86        1.0     0.000266      0.933961      0.249155     Biso  1.000000 O
   O87        1.0     0.000000      0.934230      0.048029     Biso  1.000000 O
   O88        1.0     0.001759      0.716686      0.378017     Biso  1.000000 O
   O89        1.0     0.000000      0.685230      0.051899     Biso  1.000000 O
   O90        1.0     0.005817      0.695644      0.263231     Biso  1.000000 O
   O91        1.0     0.000000      0.685660      0.157284     Biso  1.000000 O
   O92        1.0     0.000326      0.150692      0.362083     Biso  1.000000 O
   O93        1.0     0.000265      0.562261      0.372851     Biso  1.000000 O
   O94        1.0     0.001324      0.813838      0.259836     Biso  1.000000 O
   O95        1.0     0.000000      0.437120      0.051855     Biso  1.000000 O
   O96        1.0     0.000000      0.437310      0.156735     Biso  1.000000 O
   O97        1.0     0.000000      0.815520      0.155015     Biso  1.000000 O
   O98        1.0     0.000000      0.808710      0.052181     Biso  1.000000 O
   O99        1.0     0.124523      0.491943      0.329129     Biso  1.000000 O
   O100       1.0     0.374717      0.498622      0.331057     Biso  1.000000 O
   O101       1.0     0.375815      0.499151      0.429155     Biso  1.000000 O
   O102       1.0     0.375000      0.746210      0.000000     Biso  1.000000 O
   O103       1.0     0.375000      0.253790      0.000000     Biso  1.000000 O
   O104       1.0     0.125000      0.253790      0.000000     Biso  1.000000 O
   O105       1.0     0.125000      0.746210      0.000000     Biso  1.000000 O
   O106       1.0     0.375000      0.000000      0.000000     Biso  1.000000 O
   O107       1.0     0.125000      0.000000      0.000000     Biso  1.000000 O
   O108       1.0     0.374803      0.500742      0.206783     Biso  1.000000 O
   O109       1.0     0.125127      0.499669      0.205641     Biso  1.000000 O
   O110       1.0     0.375000      0.500000      0.000000     Biso  1.000000 O
   O111       1.0     0.125000      0.500000      0.000000     Biso  1.000000 O
   O112       1.0     0.375130      0.000357      0.197574     Biso  1.000000 O
   O113       1.0     0.125197      0.000083      0.197692     Biso  1.000000 O
   O114       1.0     0.875033      0.905378      0.320444     Biso  1.000000 O
   O115       1.0     0.875453      0.249361      0.201902     Biso  1.000000 O
   O116       1.0     0.882301      0.360473      0.337119     Biso  1.000000 O
   O117       1.0     0.871870      0.357358      0.432084     Biso  1.000000 O
   O118       1.0     0.874990      0.872620      0.100580     Biso  1.000000 O
   O119       1.0     0.874880      0.376060      0.103531     Biso  1.000000 O
   O120       1.0     0.879372      0.077363      0.427890     Biso  1.000000 O
   O121       1.0     0.621232      0.216340      0.424399     Biso  1.000000 O
   O122       1.0     0.626049      0.231713      0.326753     Biso  1.000000 O
   O123       1.0     0.875423      0.094591      0.321107     Biso  1.000000 O
   O124       1.0     0.875414      0.750161      0.202551     Biso  1.000000 O
   O125       1.0     0.870743      0.646886      0.332729     Biso  1.000000 O
   O126       1.0     0.874265      0.645452      0.435183     Biso  1.000000 O
   O127       1.0     0.875010      0.127380      0.100580     Biso  1.000000 O
   O128       1.0     0.875120      0.623940      0.103531     Biso  1.000000 O
   O129       1.0     0.869420      0.921922      0.428171     Biso  1.000000 O
   O130       1.0     0.628270      0.782188      0.424159     Biso  1.000000 O
   O131       1.0     0.624085      0.768865      0.327066     Biso  1.000000 O
   O132       1.0     0.879309      0.215374      0.424677     Biso  1.000000 O
   O133       1.0     0.874679      0.231157      0.326898     Biso  1.000000 O
   O134       1.0     0.624979      0.904640      0.320221     Biso  1.000000 O
   O135       1.0     0.624732      0.249324      0.201774     Biso  1.000000 O
   O136       1.0     0.619020      0.362078      0.336176     Biso  1.000000 O
   O137       1.0     0.627930      0.359188      0.431447     Biso  1.000000 O
   O138       1.0     0.625010      0.872620      0.100580     Biso  1.000000 O
   O139       1.0     0.625120      0.376060      0.103531     Biso  1.000000 O
   O140       1.0     0.620674      0.077864      0.427838     Biso  1.000000 O
   O141       1.0     0.869909      0.784084      0.423733     Biso  1.000000 O
   O142       1.0     0.876730      0.770744      0.326519     Biso  1.000000 O
   O143       1.0     0.625094      0.094789      0.321161     Biso  1.000000 O
   O144       1.0     0.625077      0.750869      0.201852     Biso  1.000000 O
   O145       1.0     0.631831      0.637574      0.335707     Biso  1.000000 O
   O146       1.0     0.621278      0.639649      0.430981     Biso  1.000000 O
   O147       1.0     0.625000      0.127380      0.100580     Biso  1.000000 O
   O148       1.0     0.624880      0.623940      0.103531     Biso  1.000000 O
   O149       1.0     0.628285      0.920283      0.426955     Biso  1.000000 O
   O150       1.0     0.500000      0.060930      0.052285     Biso  1.000000 O
   O151       1.0     0.500570      0.291313      0.370268     Biso  1.000000 O
   O152       1.0     0.500214      0.302428      0.268528     Biso  1.000000 O
   O153       1.0     0.500000      0.311470      0.054553     Biso  1.000000 O
   O154       1.0     0.500000      0.317360      0.159716     Biso  1.000000 O
   O155       1.0     0.500000      0.065280      0.151753     Biso  1.000000 O
   O156       1.0     0.499803      0.853507      0.366383     Biso  1.000000 O
   O157       1.0     0.500438      0.064192      0.250972     Biso  1.000000 O
   O158       1.0     0.499679      0.432618      0.372199     Biso  1.000000 O
   O159       1.0     0.499472      0.429693      0.269465     Biso  1.000000 O
   O160       1.0     0.500180      0.184155      0.256733     Biso  1.000000 O
   O161       1.0     0.500500      0.555781      0.263520     Biso  1.000000 O
   O162       1.0     0.500000      0.560980      0.053011     Biso  1.000000 O
   O163       1.0     0.500000      0.563210      0.158070     Biso  1.000000 O
   O164       1.0     0.500000      0.189880      0.152064     Biso  1.000000 O
   O165       1.0     0.500000      0.187290      0.048844     Biso  1.000000 O
   O166       1.0     0.750000      0.939070      0.052285     Biso  1.000000 O
   O167       1.0     0.749295      0.708143      0.370682     Biso  1.000000 O
   O168       1.0     0.749050      0.697668      0.268296     Biso  1.000000 O
   O169       1.0     0.750000      0.688530      0.054553     Biso  1.000000 O
   O170       1.0     0.750000      0.682640      0.159716     Biso  1.000000 O
   O171       1.0     0.750000      0.934720      0.151753     Biso  1.000000 O
   O172       1.0     0.750223      0.143418      0.368274     Biso  1.000000 O
   O173       1.0     0.750054      0.935580      0.250668     Biso  1.000000 O
   O174       1.0     0.745494      0.563247      0.370976     Biso  1.000000 O
   O175       1.0     0.754615      0.568120      0.270968     Biso  1.000000 O
   O176       1.0     0.749848      0.815752      0.256743     Biso  1.000000 O
   O177       1.0     0.749445      0.443906      0.262810     Biso  1.000000 O
   O178       1.0     0.750000      0.439020      0.053011     Biso  1.000000 O
   O179       1.0     0.750000      0.436790      0.158070     Biso  1.000000 O
   O180       1.0     0.750000      0.810120      0.152064     Biso  1.000000 O
   O181       1.0     0.750000      0.812710      0.048844     Biso  1.000000 O
   O182       1.0     0.749690      0.000446      0.344783     Biso  1.000000 O
   O183       1.0     0.750000      0.059710      0.147393     Biso  1.000000 O
   O184       1.0     0.750190      0.065454      0.249553     Biso  1.000000 O
   O185       1.0     0.750000      0.065770      0.048029     Biso  1.000000 O
   O186       1.0     0.750258      0.284353      0.375754     Biso  1.000000 O
   O187       1.0     0.750000      0.314770      0.051899     Biso  1.000000 O
   O188       1.0     0.750097      0.303534      0.263170     Biso  1.000000 O
   O189       1.0     0.750000      0.314340      0.157284     Biso  1.000000 O
   O190       1.0     0.749807      0.849179      0.361824     Biso  1.000000 O
   O191       1.0     0.750814      0.436283      0.374477     Biso  1.000000 O
   O192       1.0     0.750156      0.185014      0.258999     Biso  1.000000 O
   O193       1.0     0.750000      0.562880      0.051855     Biso  1.000000 O
   O194       1.0     0.750000      0.562690      0.156735     Biso  1.000000 O
   O195       1.0     0.750000      0.184480      0.155015     Biso  1.000000 O
   O196       1.0     0.750000      0.191290      0.052181     Biso  1.000000 O
   O197       1.0     0.500284      0.998414      0.344576     Biso  1.000000 O
   O198       1.0     0.500000      0.940290      0.147393     Biso  1.000000 O
   O199       1.0     0.500001      0.934634      0.249162     Biso  1.000000 O
   O200       1.0     0.500000      0.934230      0.048029     Biso  1.000000 O
   O201       1.0     0.499394      0.713925      0.374844     Biso  1.000000 O
   O202       1.0     0.500000      0.685230      0.051899     Biso  1.000000 O
   O203       1.0     0.500916      0.697599      0.263994     Biso  1.000000 O
   O204       1.0     0.500000      0.685660      0.157284     Biso  1.000000 O
   O205       1.0     0.500568      0.150950      0.361865     Biso  1.000000 O
   O206       1.0     0.499303      0.562757      0.371892     Biso  1.000000 O
   O207       1.0     0.499297      0.815832      0.258738     Biso  1.000000 O
   O208       1.0     0.500000      0.437120      0.051855     Biso  1.000000 O
   O209       1.0     0.500000      0.437310      0.156735     Biso  1.000000 O
   O210       1.0     0.500000      0.815520      0.155015     Biso  1.000000 O
   O211       1.0     0.500000      0.808710      0.052181     Biso  1.000000 O
   O212       1.0     0.623463      0.496982      0.330679     Biso  1.000000 O
   O213       1.0     0.623767      0.499513      0.428680     Biso  1.000000 O
   O214       1.0     0.877341      0.490348      0.329033     Biso  1.000000 O
   O215       1.0     0.879929      0.491766      0.436370     Biso  1.000000 O
   O216       1.0     0.875000      0.746210      0.000000     Biso  1.000000 O
   O217       1.0     0.875000      0.253790      0.000000     Biso  1.000000 O
   O218       1.0     0.625000      0.253790      0.000000     Biso  1.000000 O
   O219       1.0     0.625000      0.746210      0.000000     Biso  1.000000 O
   O220       1.0     0.875000      0.000000      0.000000     Biso  1.000000 O
   O221       1.0     0.625000      0.000000      0.000000     Biso  1.000000 O
   O222       1.0     0.875774      0.499498      0.206555     Biso  1.000000 O
   O223       1.0     0.625089      0.500291      0.206676     Biso  1.000000 O
   O224       1.0     0.875000      0.500000      0.000000     Biso  1.000000 O
   O225       1.0     0.625000      0.500000      0.000000     Biso  1.000000 O
   O226       1.0     0.875144      0.000225      0.197723     Biso  1.000000 O
   O227       1.0     0.625151      0.000311      0.197589     Biso  1.000000 O
   O228       1.0     0.134669      0.496946      0.429975     Biso  1.000000 O
   O229       1.0     0.022880      0.576622      0.463253     Biso  1.000000 O
