# Supplementary material for: Influence of surface atomic structure demonstrated on oxygen incorporation mechanism at a model perovskite oxide
Source: Nat Commun. 2018 Sep 13;9:3710. doi: 10.1038/s41467-018-05685-5 (PMC6137039; doi:10.1038/s41467-018-05685-5)
Supplement: Supplementary file 3 — Supplementary Data 1 [file 41467_2018_5685_MOESM3_ESM.zip › SupplementaryInformation/SupplFig10/AO6.cif]

#======================================================================

# CRYSTAL DATA

#----------------------------------------------------------------------

data_VESTA_phase_1


_pd_phase_name                         'tahedra                             '
_cell_length_a                         10.00000
_cell_length_b                         10.00000
_cell_length_c                         10.00000
_cell_angle_alpha                      90
_cell_angle_beta                       90
_cell_angle_gamma                      90
_symmetry_space_group_name_H-M         'P 1'
_symmetry_Int_Tables_number            1

loop_
_symmetry_equiv_pos_as_xyz
   'x, y, z'

loop_
   _atom_site_label
   _atom_site_occupancy
   _atom_site_fract_x
   _atom_site_fract_y
   _atom_site_fract_z
   _atom_site_adp_type
   _atom_site_B_iso_or_equiv
   _atom_site_type_symbol
   Ti1        1.0     0.000000      0.000000      0.000000     Biso  1.000000 Ti
   O1         1.0     0.189360     -0.000000     -0.000000     Biso  1.000000 O
   O2         1.0     0.810640     -0.000000     -0.000000     Biso  1.000000 O
   O3         1.0     0.000000      0.189360     -0.000000     Biso  1.000000 O
   O4         1.0     0.000000      0.810640      0.000000     Biso  1.000000 O
   O5         1.0     0.000000     -0.000000      0.189360     Biso  1.000000 O
   O6         1.0     0.000000     -0.000000      0.810640     Biso  1.000000 O
